# Supplementary material for: Loranthus tanakae Franch. & Sav. Suppresses Inflammatory Response in Cigarette Smoke Condensate Exposed Bronchial Epithelial Cells and Mice
Source: Antioxidants (Basel). 2022 Sep 23;11(10):1885. doi: 10.3390/antiox11101885 (PMC9598098; doi:10.3390/antiox11101885)
Supplement: Supplementary file 1 [file antioxidants-11-01885-s001.zip › supplementary Materials Table S1.xlsx]

## Sheet: Table S1
Supplementary Materials Table S1. Information of small molecules and genes in Loranthus tanakae
Chemical	Target	Common name	Uniprot ID	ChEMBL ID	Target Class	Probability*	Known actives (3D/2D)
rhamnetin 3-rhamnoside	Aldose reductase	AKR1B1	P15121	CHEMBL1900	Enzyme	0.469342	22 / 66
rhamnetin 3-rhamnoside	Carbonic anhydrase II	CA2	P00918	CHEMBL205	Lyase	0.435844	8 / 10
rhamnetin 3-rhamnoside	Carbonic anhydrase VII	CA7	P43166	CHEMBL2326	Lyase	0.435844	7 / 13
rhamnetin 3-rhamnoside	Carbonic anhydrase XII	CA12	O43570	CHEMBL3242	Lyase	0.435844	9 / 20
rhamnetin 3-rhamnoside	Carbonic anhydrase IV	CA4	P22748	CHEMBL3729	Lyase	0.435844	6 / 10
rhamnetin 3-rhamnoside	Ribosomal protein S6 kinase alpha 3	RPS6KA3	P51812	CHEMBL2345	Kinase	0.335259	6 / 19
rhamnetin 3-rhamnoside	Quinone reductase 2	NQO2	P16083	CHEMBL3959	Enzyme	0.326897	1 / 1
rhamnetin 3-rhamnoside	NADPH oxidase 4	NOX4	Q9NPH5	CHEMBL1250375	Enzyme	0.326897	3 / 7
rhamnetin 3-rhamnoside	Adrenergic receptor alpha-2	ADRA2C	P18825	CHEMBL1916	Family A G protein-coupled receptor	0.243093	2 / 2
rhamnetin 3-rhamnoside	Acetylcholinesterase	ACHE	P22303	CHEMBL220	Hydrolase	0.209569	3 / 22
rhamnetin 3-rhamnoside	Neuromedin-U receptor 2	NMUR2	Q9GZQ4	CHEMBL1075144	Family A G protein-coupled receptor	0.184423	1 / 1
rhamnetin 3-rhamnoside	Alpha-2a adrenergic receptor	ADRA2A	P08913	CHEMBL1867	Family A G protein-coupled receptor	0.184423	1 / 1
rhamnetin 3-rhamnoside	Lymphocyte differentiation antigen CD38	CD38	P28907	CHEMBL4660	Enzyme	0.125771	0 / 2
rhamnetin 3-rhamnoside	Cyclooxygenase-2	PTGS2	P35354	CHEMBL230	Oxidoreductase	0.11739	2 / 5
rhamnetin 3-rhamnoside	Phosphodiesterase 5A	PDE5A	O76074	CHEMBL1827	Phosphodiesterase	0.100634	2 / 6
rhamnetin 3-rhamnoside	TNF-alpha	TNF	P01375	CHEMBL1825	Secreted protein	0.100634	0 / 3
rhamnetin 3-rhamnoside	Interleukin-2	IL2	P60568	CHEMBL5880	Secreted protein	0.100634	0 / 4
rhamnetin 3-rhamnoside	Xanthine dehydrogenase	XDH	P47989	CHEMBL1929	Oxidoreductase	0.100634	5 / 17
rhamnetin 3-rhamnoside	Adenosine A1 receptor (by homology)	ADORA1	P30542	CHEMBL226	Family A G protein-coupled receptor	0.100634	0 / 14
rhamnetin 3-rhamnoside	Arachidonate 5-lipoxygenase	ALOX5	P09917	CHEMBL215	Oxidoreductase	0.100634	0 / 45
rhamnetin 3-rhamnoside	Equilibrative nucleoside transporter 1	SLC29A1	Q99808	CHEMBL1997	Electrochemical transporter	0.100634	2 / 0
rhamnetin 3-rhamnoside	Telomerase reverse transcriptase	TERT	O14746	CHEMBL2916	Enzyme	0.100634	0 / 10
rhamnetin 3-rhamnoside	Protein kinase C gamma	PRKCG	P05129	CHEMBL2938	Kinase	0.100634	66 / 0
rhamnetin 3-rhamnoside	Protein kinase C delta	PRKCD	Q05655	CHEMBL2996	Kinase	0.100634	70 / 0
rhamnetin 3-rhamnoside	Protein kinase C alpha	PRKCA	P17252	CHEMBL299	Kinase	0.100634	74 / 0
rhamnetin 3-rhamnoside	Protein kinase C beta	PRKCB	P05771	CHEMBL3045	Kinase	0.100634	79 / 0
rhamnetin 3-rhamnoside	Protein kinase C epsilon	PRKCE	Q02156	CHEMBL3582	Kinase	0.100634	70 / 0
rhamnetin 3-rhamnoside	Protein kinase C eta	PRKCH	P24723	CHEMBL3616	Kinase	0.100634	67 / 0
rhamnetin 3-rhamnoside	Inhibitor of nuclear factor kappa B kinase beta subunit	IKBKB	O14920	CHEMBL1991	Kinase	0.100634	5 / 0
rhamnetin 3-rhamnoside	Tumour suppressor p53/oncoprotein Mdm2	TP53	P04637	CHEMBL4096	Transcription factor	0.100634	2 / 0
rhamnetin 3-rhamnoside	Protein kinase C (PKC)	PRKCZ	Q05513	CHEMBL3438	Kinase	0.100634	12 / 0
rhamnetin 3-rhamnoside	cAMP-dependent protein kinase alpha-catalytic subunit	PRKACA	P17612	CHEMBL4101	Kinase	0.100634	20 / 0
rhamnetin 3-rhamnoside	Adenosine A3 receptor	ADORA3	P0DMS8	CHEMBL256	Family A G protein-coupled receptor	0	0 / 14
rhamnetin 3-rhamnoside	Transitional endoplasmic reticulum ATPase	VCP	P55072	CHEMBL1075145	Primary active transporter	0	1 / 0
rhamnetin 3-rhamnoside	Troponin, cardiac muscle	TNNC1 TNNT2 TNNI3	P63316 P45379 P19429	CHEMBL2095202	Unclassified protein	0	1 / 0
rhamnetin 3-rhamnoside	Plasminogen	PLG	P00747	CHEMBL1801	Protease	0	0 / 2
rhamnetin 3-rhamnoside	ATP-binding cassette sub-family G member 2	ABCG2	Q9UNQ0	CHEMBL5393	Primary active transporter	0	0 / 38
rhamnetin 3-rhamnoside	Heat shock protein HSP 90-beta	HSP90AB1	P08238	CHEMBL4303	Other cytosolic protein	0	14 / 0
rhamnetin 3-rhamnoside	Metastin receptor	KISS1R	Q969F8	CHEMBL5413	Family A G protein-coupled receptor	0	28 / 0
rhamnetin 3-rhamnoside	Squalene monooxygenase (by homology)	SQLE	Q14534	CHEMBL3592	Enzyme	0	4 / 0
rhamnetin 3-rhamnoside	Integrin alpha-V/beta-3	ITGAV ITGB3	P06756 P05106	CHEMBL1907598	Membrane receptor	0	44 / 0
rhamnetin 3-rhamnoside	Integrin alpha-IIb/beta-3	ITGA2B ITGB3	P08514 P05106	CHEMBL2093869	Membrane receptor	0	2 / 0
rhamnetin 3-rhamnoside	Integrin alpha-5/beta-1	ITGB1 ITGA5	P05556 P08648	CHEMBL2095226	Membrane receptor	0	2 / 0
rhamnetin 3-rhamnoside	PI3-kinase p110-alpha subunit	PIK3CA	P42336	CHEMBL4005	Enzyme	0	7 / 0
rhamnetin 3-rhamnoside	Integrin alpha-V/beta-6	ITGAV ITGB6	P06756 P18564	CHEMBL2111416	Membrane receptor	0	29 / 0
rhamnetin 3-rhamnoside	Voltage-gated potassium channel subunit Kv1.3	KCNA3	P22001	CHEMBL4633	Voltage-gated ion channel	0	0 / 3
rhamnetin 3-rhamnoside	Egl nine homolog 1	EGLN1	Q9GZT9	CHEMBL5697	Oxidoreductase	0	4 / 0
rhamnetin 3-rhamnoside	Kallikrein 1	KLK1	P06870	CHEMBL2319	Protease	0	1 / 0
rhamnetin 3-rhamnoside	Kallikrein 2	KLK2	P20151	CHEMBL2442	Protease	0	1 / 0
rhamnetin 3-rhamnoside	Plasminogen activator inhibitor-1	SERPINE1	P05121	CHEMBL3475	Secreted protein	0	3 / 0
rhamnetin 3-rhamnoside	Heat shock protein HSP 90-alpha	HSP90AA1	P07900	CHEMBL3880	Other cytosolic protein	0	12 / 0
rhamnetin 3-rhamnoside	Fructose-1,6-bisphosphatase	FBP1	P09467	CHEMBL3975	Enzyme	0	2 / 0
rhamnetin 3-rhamnoside	Dual specificity protein phosphatase 3	DUSP3	P51452	CHEMBL2635	Phosphatase	0	1 / 0
rhamnetin 3-rhamnoside	Prostaglandin E synthase	PTGES	O14684	CHEMBL5658	Enzyme	0	3 / 0
rhamnetin 3-rhamnoside	Integrin alpha-4/beta-1	ITGB1 ITGA4	P05556 P13612	CHEMBL1907599	Membrane receptor	0	1 / 0
rhamnetin 3-rhamnoside	Serine/threonine-protein kinase Chk2	CHEK2	O96017	CHEMBL2527	Kinase	0	21 / 0
rhamnetin 3-rhamnoside	Serine/threonine-protein kinase Chk1	CHEK1	O14757	CHEMBL4630	Kinase	0	18 / 0
rhamnetin 3-rhamnoside	Thrombin and coagulation factor X	F10	P00742	CHEMBL244	Protease	0	26 / 0
rhamnetin 3-rhamnoside	Aldehyde dehydrogenase	ALDH2	P05091	CHEMBL1935	Oxidoreductase	0	0 / 2
rhamnetin 3-rhamnoside	Endoplasmin	HSP90B1	P14625	CHEMBL1075323	Other membrane protein	0	10 / 0
rhamnetin 3-rhamnoside	Urokinase-type plasminogen activator	PLAU	P00749	CHEMBL3286	Protease	0	4 / 0
rhamnetin 3-rhamnoside	Carbonic anhydrase XIII	CA13	Q8N1Q1	CHEMBL3912	Lyase	0	0 / 3
rhamnetin 3-rhamnoside	G protein-coupled receptor kinase 7	GRK7	Q8WTQ7	CHEMBL1075133	Kinase	0	2 / 0
rhamnetin 3-rhamnoside	Beta-adrenergic receptor kinase 2	GRK3	P35626	CHEMBL1075166	Kinase	0	1 / 0
rhamnetin 3-rhamnoside	SUMO-activating enzyme	SAE1 UBA2	Q9UBE0 Q9UBT2	CHEMBL2095174	Enzyme	0	1 / 0
rhamnetin 3-rhamnoside	CCR4-NOT transcription complex subunit 7	CNOT7	Q9UIV1	CHEMBL3616361	Hydrolase	0	1 / 0
rhamnetin 3-rhamnoside	G-protein coupled receptor kinase 2	GRK2	P25098	CHEMBL4079	Kinase	0	1 / 0
rhamnetin 3-rhamnoside	Rhodopsin kinase	GRK1	Q15835	CHEMBL5607	Kinase	0	2 / 0
rhamnetin 3-rhamnoside	G protein-coupled receptor kinase 5	GRK5	P34947	CHEMBL5678	Kinase	0	1 / 0
rhamnetin 3-rhamnoside	G protein-coupled receptor kinase 4	GRK4	P32298	CHEMBL5861	Kinase	0	1 / 0
rhamnetin 3-rhamnoside	Proteasome assembly chaperone 3	PSMG3	Q9BT73	CHEMBL1075137	Unclassified protein	0	1 / 0
rhamnetin 3-rhamnoside	Histone deacetylase 6	HDAC6	Q9UBN7	CHEMBL1865	Eraser	0	2 / 0
rhamnetin 3-rhamnoside	Serine/threonine-protein kinase RAF	RAF1	P04049	CHEMBL1906	Kinase	0	1 / 0
rhamnetin 3-rhamnoside	Histone deacetylase 8	HDAC8	Q9BY41	CHEMBL3192	Eraser	0	2 / 0
rhamnetin 3-rhamnoside	Histone deacetylase 1	HDAC1	Q13547	CHEMBL325	Eraser	0	2 / 0
rhamnetin 3-rhamnoside	Histone deacetylase 10	HDAC10	Q969S8	CHEMBL5103	Eraser	0	2 / 0
rhamnetin 3-rhamnoside	NAD-dependent deacetylase sirtuin 1	SIRT1	Q96EB6	CHEMBL4506	Eraser	0	7 / 0
rhamnetin 3-rhamnoside	Isocitrate dehydrogenase [NADP] cytoplasmic	IDH1	O75874	CHEMBL2007625	Enzyme	0	1 / 0
rhamnetin 3-rhamnoside	Cyclooxygenase-1	PTGS1	P23219	CHEMBL221	Oxidoreductase	0	1 / 0
rhamnetin 3-rhamnoside	Fatty acid synthase	FASN	P49327	CHEMBL4158	Transferase	0	1 / 0
rhamnetin 3-rhamnoside	P-glycoprotein 1	ABCB1	P08183	CHEMBL4302	Primary active transporter	0	0 / 27
rhamnetin 3-rhamnoside	Cyclin-dependent kinase 1/cyclin B1	CDK1 CCNB1	P06493 P14635	CHEMBL1907602	Other cytosolic protein	0	6 / 0
rhamnetin 3-rhamnoside	Peroxisome proliferator-activated receptor gamma	PPARG	P37231	CHEMBL235	Nuclear receptor	0	1 / 0
rhamnetin 3-rhamnoside	Cyclin-dependent kinase 4/cyclin D1	CCND1 CDK4	P24385 P11802	CHEMBL1907601	Kinase	0	4 / 0
rhamnetin 3-rhamnoside	Catechol O-methyltransferase	COMT	P21964	CHEMBL2023	Transferase	0	2 / 0
rhamnetin 3-rhamnoside	Cyclin-dependent kinase 2/cyclin E	CCNE2 CDK2 CCNE1	O96020 P24941 P24864	CHEMBL2094126	Other cytosolic protein	0	5 / 0
rhamnetin 3-rhamnoside	Cyclin-dependent kinase 2/cyclin A	CDK2 CCNA1 CCNA2	P24941 P78396 P20248	CHEMBL2094128	Other cytosolic protein	0	2 / 0
rhamnetin 3-rhamnoside	Cyclin-dependent kinase 4	CDK4	P11802	CHEMBL331	Kinase	0	2 / 0
rhamnetin 3-rhamnoside	Axin1/beta-catenin	CTNNB1	P35222	CHEMBL5866	Unclassified protein	0	1 / 0
rhamnetin 3-rhamnoside	Multidrug resistance-associated protein 1	ABCC1	P33527	CHEMBL3004	Primary active transporter	0	0 / 10
rhamnetin 3-rhamnoside	Carbonic anhydrase IX	CA9	Q16790	CHEMBL3594	Lyase	0	4 / 10
rhamnetin 3-rhamnoside	Deoxyribonuclease gamma	DNASE1L3	Q13609	CHEMBL1649048	Enzyme	0	1 / 0
rhamnetin 3-rhamnoside	Interleukin-8 receptor B	CXCR2	P25025	CHEMBL2434	Family A G protein-coupled receptor	0	3 / 0
rhamnetin 3-rhamnoside	Quinone reductase 1	NQO1	P15559	CHEMBL3623	Enzyme	0	1 / 0
rhamnetin 3-rhamnoside	Histone deacetylase 3	HDAC3	O15379	CHEMBL1829	Eraser	0	1 / 0
rhamnetin 3-rhamnoside	Histone deacetylase 2	HDAC2	Q92769	CHEMBL1937	Eraser	0	1 / 0
rhamnetin 3-rhamnoside	Dipeptidyl peptidase IV	DPP4	P27487	CHEMBL284	Protease	0	1 / 0
rhamnetin 3-rhamnoside	Dipeptidyl peptidase VIII	DPP8	Q6V1X1	CHEMBL4657	Protease	0	1 / 0
rhamnetin 3-rhamnoside	Dipeptidyl peptidase IX	DPP9	Q86TI2	CHEMBL4793	Protease	0	1 / 0
rhamnetin 3-rhamnoside	Glucagon receptor	GCGR	P47871	CHEMBL1985	Family B G protein-coupled receptor	0	3 / 0
quecetin 3-rhamnoside	Carbonic anhydrase II	CA2	P00918	CHEMBL205	Lyase	0.999915	8 / 10
quecetin 3-rhamnoside	Carbonic anhydrase VII	CA7	P43166	CHEMBL2326	Lyase	0.999915	7 / 13
quecetin 3-rhamnoside	Carbonic anhydrase XII	CA12	O43570	CHEMBL3242	Lyase	0.999915	9 / 20
quecetin 3-rhamnoside	Carbonic anhydrase IV	CA4	P22748	CHEMBL3729	Lyase	0.999915	6 / 10
quecetin 3-rhamnoside	Aldose reductase	AKR1B1	P15121	CHEMBL1900	Enzyme	0.999641	18 / 66
quecetin 3-rhamnoside	Acetylcholinesterase	ACHE	P22303	CHEMBL220	Hydrolase	0.928565	3 / 21
quecetin 3-rhamnoside	Quinone reductase 2	NQO2	P16083	CHEMBL3959	Enzyme	0.920284	1 / 1
quecetin 3-rhamnoside	NADPH oxidase 4	NOX4	Q9NPH5	CHEMBL1250375	Enzyme	0.911965	3 / 7
quecetin 3-rhamnoside	Adrenergic receptor alpha-2	ADRA2C	P18825	CHEMBL1916	Family A G protein-coupled receptor	0.911965	2 / 2
quecetin 3-rhamnoside	Ribosomal protein S6 kinase alpha 3	RPS6KA3	P51812	CHEMBL2345	Kinase	0.757478	8 / 19
quecetin 3-rhamnoside	Neuromedin-U receptor 2	NMUR2	Q9GZQ4	CHEMBL1075144	Family A G protein-coupled receptor	0.272523	1 / 1
quecetin 3-rhamnoside	Alpha-2a adrenergic receptor	ADRA2A	P08913	CHEMBL1867	Family A G protein-coupled receptor	0.272523	1 / 1
quecetin 3-rhamnoside	Lymphocyte differentiation antigen CD38	CD38	P28907	CHEMBL4660	Enzyme	0.131435	0 / 2
quecetin 3-rhamnoside	Cyclooxygenase-2	PTGS2	P35354	CHEMBL230	Oxidoreductase	0.131435	1 / 5
quecetin 3-rhamnoside	Xanthine dehydrogenase	XDH	P47989	CHEMBL1929	Oxidoreductase	0.106543	6 / 18
quecetin 3-rhamnoside	TNF-alpha	TNF	P01375	CHEMBL1825	Secreted protein	0.106543	0 / 3
quecetin 3-rhamnoside	Interleukin-2	IL2	P60568	CHEMBL5880	Secreted protein	0.106543	0 / 4
quecetin 3-rhamnoside	Adenosine A1 receptor (by homology)	ADORA1	P30542	CHEMBL226	Family A G protein-coupled receptor	0.106543	0 / 14
quecetin 3-rhamnoside	Phosphodiesterase 5A	PDE5A	O76074	CHEMBL1827	Phosphodiesterase	0.106543	2 / 6
quecetin 3-rhamnoside	Equilibrative nucleoside transporter 1	SLC29A1	Q99808	CHEMBL1997	Electrochemical transporter	0.106543	2 / 0
quecetin 3-rhamnoside	Arachidonate 5-lipoxygenase	ALOX5	P09917	CHEMBL215	Oxidoreductase	0.106543	0 / 45
quecetin 3-rhamnoside	Adenosine A3 receptor	ADORA3	P0DMS8	CHEMBL256	Family A G protein-coupled receptor	0	0 / 14
quecetin 3-rhamnoside	Thrombin and coagulation factor X	F10	P00742	CHEMBL244	Protease	0	17 / 0
quecetin 3-rhamnoside	Plasminogen	PLG	P00747	CHEMBL1801	Protease	0	0 / 2
quecetin 3-rhamnoside	Voltage-gated potassium channel subunit Kv1.3	KCNA3	P22001	CHEMBL4633	Voltage-gated ion channel	0	0 / 2
quecetin 3-rhamnoside	ATP-binding cassette sub-family G member 2	ABCG2	Q9UNQ0	CHEMBL5393	Primary active transporter	0	0 / 38
quecetin 3-rhamnoside	Integrin alpha-V/beta-3	ITGAV ITGB3	P06756 P05106	CHEMBL1907598	Membrane receptor	0	37 / 0
quecetin 3-rhamnoside	Integrin alpha-IIb/beta-3	ITGA2B ITGB3	P08514 P05106	CHEMBL2093869	Membrane receptor	0	2 / 0
quecetin 3-rhamnoside	Integrin alpha-5/beta-1	ITGB1 ITGA5	P05556 P08648	CHEMBL2095226	Membrane receptor	0	2 / 0
quecetin 3-rhamnoside	Heat shock protein HSP 90-beta	HSP90AB1	P08238	CHEMBL4303	Other cytosolic protein	0	13 / 0
quecetin 3-rhamnoside	Serine/threonine-protein kinase RAF	RAF1	P04049	CHEMBL1906	Kinase	0	1 / 0
quecetin 3-rhamnoside	Integrin alpha-V/beta-6	ITGAV ITGB6	P06756 P18564	CHEMBL2111416	Membrane receptor	0	22 / 0
quecetin 3-rhamnoside	Inhibitor of nuclear factor kappa B kinase beta subunit	IKBKB	O14920	CHEMBL1991	Kinase	0	3 / 0
quecetin 3-rhamnoside	Serine/threonine-protein kinase Chk2	CHEK2	O96017	CHEMBL2527	Kinase	0	24 / 0
quecetin 3-rhamnoside	Serine/threonine-protein kinase Chk1	CHEK1	O14757	CHEMBL4630	Kinase	0	18 / 0
quecetin 3-rhamnoside	Metastin receptor	KISS1R	Q969F8	CHEMBL5413	Family A G protein-coupled receptor	0	28 / 0
quecetin 3-rhamnoside	Cyclin-dependent kinase 1/cyclin B1	CDK1 CCNB1	P06493 P14635	CHEMBL1907602	Other cytosolic protein	0	6 / 0
quecetin 3-rhamnoside	Transitional endoplasmic reticulum ATPase	VCP	P55072	CHEMBL1075145	Primary active transporter	0	1 / 0
quecetin 3-rhamnoside	Troponin, cardiac muscle	TNNC1 TNNT2 TNNI3	P63316 P45379 P19429	CHEMBL2095202	Unclassified protein	0	1 / 0
quecetin 3-rhamnoside	Aldehyde dehydrogenase	ALDH2	P05091	CHEMBL1935	Oxidoreductase	0	0 / 2
quecetin 3-rhamnoside	Protein kinase C gamma	PRKCG	P05129	CHEMBL2938	Kinase	0	22 / 0
quecetin 3-rhamnoside	Protein kinase C delta	PRKCD	Q05655	CHEMBL2996	Kinase	0	22 / 0
quecetin 3-rhamnoside	Protein kinase C alpha	PRKCA	P17252	CHEMBL299	Kinase	0	23 / 0
quecetin 3-rhamnoside	Protein kinase C beta	PRKCB	P05771	CHEMBL3045	Kinase	0	24 / 0
quecetin 3-rhamnoside	Protein kinase C epsilon	PRKCE	Q02156	CHEMBL3582	Kinase	0	23 / 0
quecetin 3-rhamnoside	Protein kinase C eta	PRKCH	P24723	CHEMBL3616	Kinase	0	22 / 0
quecetin 3-rhamnoside	Catechol O-methyltransferase	COMT	P21964	CHEMBL2023	Transferase	0	1 / 0
quecetin 3-rhamnoside	Squalene monooxygenase (by homology)	SQLE	Q14534	CHEMBL3592	Enzyme	0	1 / 0
quecetin 3-rhamnoside	Carbonic anhydrase XIII	CA13	Q8N1Q1	CHEMBL3912	Lyase	0	0 / 3
quecetin 3-rhamnoside	Protein kinase C (PKC)	PRKCZ	Q05513	CHEMBL3438	Kinase	0	8 / 0
quecetin 3-rhamnoside	PI3-kinase p110-alpha subunit	PIK3CA	P42336	CHEMBL4005	Enzyme	0	4 / 0
quecetin 3-rhamnoside	cAMP-dependent protein kinase alpha-catalytic subunit	PRKACA	P17612	CHEMBL4101	Kinase	0	7 / 0
quecetin 3-rhamnoside	Heat shock protein HSP 90-alpha	HSP90AA1	P07900	CHEMBL3880	Other cytosolic protein	0	5 / 0
quecetin 3-rhamnoside	Dual specificity protein phosphatase 3	DUSP3	P51452	CHEMBL2635	Phosphatase	0	1 / 0
quecetin 3-rhamnoside	Dynamin-2	DNM2	P50570	CHEMBL5812	Enzyme	0	1 / 0
quecetin 3-rhamnoside	Plasminogen activator inhibitor-1	SERPINE1	P05121	CHEMBL3475	Secreted protein	0	2 / 0
quecetin 3-rhamnoside	Adrenergic receptor beta	ADRB2	P07550	CHEMBL210	Family A G protein-coupled receptor	0	12 / 0
quecetin 3-rhamnoside	Beta-1 adrenergic receptor	ADRB1	P08588	CHEMBL213	Family A G protein-coupled receptor	0	12 / 0
quecetin 3-rhamnoside	Egl nine homolog 1	EGLN1	Q9GZT9	CHEMBL5697	Oxidoreductase	0	5 / 0
quecetin 3-rhamnoside	Microtubule-associated protein tau	MAPT	P10636	CHEMBL1293224	Unclassified protein	0	0 / 1
quecetin 3-rhamnoside	Lysine-specific demethylase 4D-like	KDM4E	B2RXH2	CHEMBL1293226	Eraser	0	0 / 2
quecetin 3-rhamnoside	G-protein coupled receptor 35	GPR35	Q9HC97	CHEMBL1293267	Family A G protein-coupled receptor	0	0 / 2
quecetin 3-rhamnoside	Vasopressin V2 receptor	AVPR2	P30518	CHEMBL1790	Family A G protein-coupled receptor	0	0 / 1
quecetin 3-rhamnoside	DNA topoisomerase II alpha	TOP2A	P11388	CHEMBL1806	Isomerase	0	0 / 1
quecetin 3-rhamnoside	Tyrosine-protein kinase receptor FLT3	FLT3	P36888	CHEMBL1974	Kinase	0	0 / 6
quecetin 3-rhamnoside	Insulin receptor	INSR	P06213	CHEMBL1981	Kinase	0	0 / 1
quecetin 3-rhamnoside	Dopamine D4 receptor	DRD4	P21917	CHEMBL219	Family A G protein-coupled receptor	0	0 / 1
quecetin 3-rhamnoside	Glyoxalase I	GLO1	Q04760	CHEMBL2424	Enzyme	0	0 / 4
quecetin 3-rhamnoside	Myosin light chain kinase, smooth muscle	MYLK	Q15746	CHEMBL2428	Kinase	0	0 / 1
quecetin 3-rhamnoside	Myeloperoxidase	MPO	P05164	CHEMBL2439	Enzyme	0	0 / 1
quecetin 3-rhamnoside	PI3-kinase p85-alpha subunit	PIK3R1	P27986	CHEMBL2506	Enzyme	0	0 / 1
quecetin 3-rhamnoside	Death-associated protein kinase 1	DAPK1	P53355	CHEMBL2558	Kinase	0	0 / 2
quecetin 3-rhamnoside	Liver glycogen phosphorylase	PYGL	P06737	CHEMBL2568	Enzyme	0	0 / 1
quecetin 3-rhamnoside	Tyrosine-protein kinase SYK	SYK	P43405	CHEMBL2599	Kinase	0	0 / 3
quecetin 3-rhamnoside	Glycogen synthase kinase-3 beta	GSK3B	P49841	CHEMBL262	Kinase	0	0 / 3
quecetin 3-rhamnoside	Estradiol 17-beta-dehydrogenase 2	HSD17B2	P37059	CHEMBL2789	Enzyme	0	0 / 2
quecetin 3-rhamnoside	Matrix metalloproteinase 3	MMP3	P08254	CHEMBL283	Protease	0	0 / 1
quecetin 3-rhamnoside	Carbonic anhydrase III	CA3	P07451	CHEMBL2885	Lyase	0	0 / 1
quecetin 3-rhamnoside	Arachidonate 15-lipoxygenase	ALOX15	P16050	CHEMBL2903	Enzyme	0	0 / 4
quecetin 3-rhamnoside	PI3-kinase p110-gamma subunit	PIK3CG	P48736	CHEMBL3267	Enzyme	0	0 / 1
quecetin 3-rhamnoside	Casein kinase II alpha	CSNK2A1	P68400	CHEMBL3629	Kinase	0	0 / 2
quecetin 3-rhamnoside	Arachidonate 12-lipoxygenase	ALOX12	P18054	CHEMBL3687	Enzyme	0	0 / 3
quecetin 3-rhamnoside	Interleukin-8 receptor A	CXCR1	P25024	CHEMBL4029	Family A G protein-coupled receptor	0	0 / 1
quecetin 3-rhamnoside	CaM kinase II beta	CAMK2B	Q13554	CHEMBL4121	Kinase	0	0 / 1
quecetin 3-rhamnoside	Phospholipase A2 group 1B	PLA2G1B	P04054	CHEMBL4426	Enzyme	0	0 / 1
quecetin 3-rhamnoside	Carbonic anhydrase VA	CA5A	P35218	CHEMBL4789	Lyase	0	0 / 1
quecetin 3-rhamnoside	DNA-(apurinic or apyrimidinic site) lyase	APEX1	P27695	CHEMBL5619	Enzyme	0	0 / 1
quecetin 3-rhamnoside	Aldo-keto reductase family 1 member C2 (by homology)	AKR1C2	P52895	CHEMBL5847	Enzyme	0	0 / 1
quecetin 3-rhamnoside	Aldo-keto reductase family 1 member C1 (by homology)	AKR1C1	Q04828	CHEMBL5905	Enzyme	0	0 / 1
quecetin 3-rhamnoside	Aldo-keto-reductase family 1 member C3 (by homology)	AKR1C3	P42330	CHEMBL4681	Enzyme	0	0 / 1
quecetin 3-rhamnoside	Aldo-keto reductase family 1 member C4 (by homology)	AKR1C4	P17516	CHEMBL4999	Enzyme	0	0 / 1
quecetin 3-rhamnoside	Aldehyde reductase (by homology)	AKR1A1	P14550	CHEMBL2246	Enzyme	0	0 / 1
quecetin 3-rhamnoside	Androgen Receptor (by homology)	AR	P10275	CHEMBL1871	Nuclear receptor	0	3 / 0
quecetin 3-rhamnoside	Dopamine D3 receptor	DRD3	P35462	CHEMBL234	Family A G protein-coupled receptor	0	3 / 0
quecetin 3-rhamnoside	Telomerase reverse transcriptase	TERT	O14746	CHEMBL2916	Enzyme	0	1 / 10
quecetin 3-rhamnoside	Sigma opioid receptor	SIGMAR1	Q99720	CHEMBL287	Membrane receptor	0	0 / 47
quecetin 3-rhamnoside	Dopamine D2 receptor (by homology)	DRD2	P14416	CHEMBL217	Family A G protein-coupled receptor	0	0 / 43
quecetin 3-rhamnoside	Cyclin-dependent kinase 4/cyclin D1	CCND1 CDK4	P24385 P11802	CHEMBL1907601	Kinase	0	4 / 0
quecetin 3-rhamnoside	Cyclin-dependent kinase 2/cyclin E	CCNE2 CDK2 CCNE1	O96020 P24941 P24864	CHEMBL2094126	Other cytosolic protein	0	5 / 0
quecetin 3-rhamnoside	Cyclin-dependent kinase 2/cyclin A	CDK2 CCNA1 CCNA2	P24941 P78396 P20248	CHEMBL2094128	Other cytosolic protein	0	1 / 0
rhamnocitrin 3-rhamnoside	Carbonic anhydrase II	CA2	P00918	CHEMBL205	Lyase	0.999915	8 / 10
rhamnocitrin 3-rhamnoside	Carbonic anhydrase VII	CA7	P43166	CHEMBL2326	Lyase	0.999915	7 / 13
rhamnocitrin 3-rhamnoside	Carbonic anhydrase XII	CA12	O43570	CHEMBL3242	Lyase	0.999915	9 / 20
rhamnocitrin 3-rhamnoside	Carbonic anhydrase IV	CA4	P22748	CHEMBL3729	Lyase	0.999915	6 / 10
rhamnocitrin 3-rhamnoside	Aldose reductase	AKR1B1	P15121	CHEMBL1900	Enzyme	0.999641	18 / 66
rhamnocitrin 3-rhamnoside	Acetylcholinesterase	ACHE	P22303	CHEMBL220	Hydrolase	0.928565	3 / 21
rhamnocitrin 3-rhamnoside	Quinone reductase 2	NQO2	P16083	CHEMBL3959	Enzyme	0.920284	1 / 1
rhamnocitrin 3-rhamnoside	NADPH oxidase 4	NOX4	Q9NPH5	CHEMBL1250375	Enzyme	0.911965	3 / 7
rhamnocitrin 3-rhamnoside	Adrenergic receptor alpha-2	ADRA2C	P18825	CHEMBL1916	Family A G protein-coupled receptor	0.911965	2 / 2
rhamnocitrin 3-rhamnoside	Ribosomal protein S6 kinase alpha 3	RPS6KA3	P51812	CHEMBL2345	Kinase	0.757478	8 / 19
rhamnocitrin 3-rhamnoside	Neuromedin-U receptor 2	NMUR2	Q9GZQ4	CHEMBL1075144	Family A G protein-coupled receptor	0.272523	1 / 1
rhamnocitrin 3-rhamnoside	Alpha-2a adrenergic receptor	ADRA2A	P08913	CHEMBL1867	Family A G protein-coupled receptor	0.272523	1 / 1
rhamnocitrin 3-rhamnoside	Lymphocyte differentiation antigen CD38	CD38	P28907	CHEMBL4660	Enzyme	0.131435	0 / 2
rhamnocitrin 3-rhamnoside	Cyclooxygenase-2	PTGS2	P35354	CHEMBL230	Oxidoreductase	0.131435	1 / 5
rhamnocitrin 3-rhamnoside	Xanthine dehydrogenase	XDH	P47989	CHEMBL1929	Oxidoreductase	0.106543	6 / 18
rhamnocitrin 3-rhamnoside	TNF-alpha	TNF	P01375	CHEMBL1825	Secreted protein	0.106543	0 / 3
rhamnocitrin 3-rhamnoside	Interleukin-2	IL2	P60568	CHEMBL5880	Secreted protein	0.106543	0 / 4
rhamnocitrin 3-rhamnoside	Adenosine A1 receptor (by homology)	ADORA1	P30542	CHEMBL226	Family A G protein-coupled receptor	0.106543	0 / 14
rhamnocitrin 3-rhamnoside	Phosphodiesterase 5A	PDE5A	O76074	CHEMBL1827	Phosphodiesterase	0.106543	2 / 6
rhamnocitrin 3-rhamnoside	Equilibrative nucleoside transporter 1	SLC29A1	Q99808	CHEMBL1997	Electrochemical transporter	0.106543	2 / 0
rhamnocitrin 3-rhamnoside	Arachidonate 5-lipoxygenase	ALOX5	P09917	CHEMBL215	Oxidoreductase	0.106543	0 / 45
rhamnocitrin 3-rhamnoside	Adenosine A3 receptor	ADORA3	P0DMS8	CHEMBL256	Family A G protein-coupled receptor	0	0 / 14
rhamnocitrin 3-rhamnoside	Thrombin and coagulation factor X	F10	P00742	CHEMBL244	Protease	0	17 / 0
rhamnocitrin 3-rhamnoside	Plasminogen	PLG	P00747	CHEMBL1801	Protease	0	0 / 2
rhamnocitrin 3-rhamnoside	Voltage-gated potassium channel subunit Kv1.3	KCNA3	P22001	CHEMBL4633	Voltage-gated ion channel	0	0 / 2
rhamnocitrin 3-rhamnoside	ATP-binding cassette sub-family G member 2	ABCG2	Q9UNQ0	CHEMBL5393	Primary active transporter	0	0 / 38
rhamnocitrin 3-rhamnoside	Integrin alpha-V/beta-3	ITGAV ITGB3	P06756 P05106	CHEMBL1907598	Membrane receptor	0	37 / 0
rhamnocitrin 3-rhamnoside	Integrin alpha-IIb/beta-3	ITGA2B ITGB3	P08514 P05106	CHEMBL2093869	Membrane receptor	0	2 / 0
rhamnocitrin 3-rhamnoside	Integrin alpha-5/beta-1	ITGB1 ITGA5	P05556 P08648	CHEMBL2095226	Membrane receptor	0	2 / 0
rhamnocitrin 3-rhamnoside	Heat shock protein HSP 90-beta	HSP90AB1	P08238	CHEMBL4303	Other cytosolic protein	0	13 / 0
rhamnocitrin 3-rhamnoside	Serine/threonine-protein kinase RAF	RAF1	P04049	CHEMBL1906	Kinase	0	1 / 0
rhamnocitrin 3-rhamnoside	Integrin alpha-V/beta-6	ITGAV ITGB6	P06756 P18564	CHEMBL2111416	Membrane receptor	0	22 / 0
rhamnocitrin 3-rhamnoside	Inhibitor of nuclear factor kappa B kinase beta subunit	IKBKB	O14920	CHEMBL1991	Kinase	0	3 / 0
rhamnocitrin 3-rhamnoside	Serine/threonine-protein kinase Chk2	CHEK2	O96017	CHEMBL2527	Kinase	0	24 / 0
rhamnocitrin 3-rhamnoside	Serine/threonine-protein kinase Chk1	CHEK1	O14757	CHEMBL4630	Kinase	0	18 / 0
rhamnocitrin 3-rhamnoside	Metastin receptor	KISS1R	Q969F8	CHEMBL5413	Family A G protein-coupled receptor	0	28 / 0
rhamnocitrin 3-rhamnoside	Cyclin-dependent kinase 1/cyclin B1	CDK1 CCNB1	P06493 P14635	CHEMBL1907602	Other cytosolic protein	0	6 / 0
rhamnocitrin 3-rhamnoside	Transitional endoplasmic reticulum ATPase	VCP	P55072	CHEMBL1075145	Primary active transporter	0	1 / 0
rhamnocitrin 3-rhamnoside	Troponin, cardiac muscle	TNNC1 TNNT2 TNNI3	P63316 P45379 P19429	CHEMBL2095202	Unclassified protein	0	1 / 0
rhamnocitrin 3-rhamnoside	Aldehyde dehydrogenase	ALDH2	P05091	CHEMBL1935	Oxidoreductase	0	0 / 2
rhamnocitrin 3-rhamnoside	Protein kinase C gamma	PRKCG	P05129	CHEMBL2938	Kinase	0	22 / 0
rhamnocitrin 3-rhamnoside	Protein kinase C delta	PRKCD	Q05655	CHEMBL2996	Kinase	0	22 / 0
rhamnocitrin 3-rhamnoside	Protein kinase C alpha	PRKCA	P17252	CHEMBL299	Kinase	0	23 / 0
rhamnocitrin 3-rhamnoside	Protein kinase C beta	PRKCB	P05771	CHEMBL3045	Kinase	0	24 / 0
rhamnocitrin 3-rhamnoside	Protein kinase C epsilon	PRKCE	Q02156	CHEMBL3582	Kinase	0	23 / 0
rhamnocitrin 3-rhamnoside	Protein kinase C eta	PRKCH	P24723	CHEMBL3616	Kinase	0	22 / 0
rhamnocitrin 3-rhamnoside	Catechol O-methyltransferase	COMT	P21964	CHEMBL2023	Transferase	0	1 / 0
rhamnocitrin 3-rhamnoside	Squalene monooxygenase (by homology)	SQLE	Q14534	CHEMBL3592	Enzyme	0	1 / 0
rhamnocitrin 3-rhamnoside	Carbonic anhydrase XIII	CA13	Q8N1Q1	CHEMBL3912	Lyase	0	0 / 3
rhamnocitrin 3-rhamnoside	Protein kinase C (PKC)	PRKCZ	Q05513	CHEMBL3438	Kinase	0	8 / 0
rhamnocitrin 3-rhamnoside	PI3-kinase p110-alpha subunit	PIK3CA	P42336	CHEMBL4005	Enzyme	0	4 / 0
rhamnocitrin 3-rhamnoside	cAMP-dependent protein kinase alpha-catalytic subunit	PRKACA	P17612	CHEMBL4101	Kinase	0	7 / 0
rhamnocitrin 3-rhamnoside	Heat shock protein HSP 90-alpha	HSP90AA1	P07900	CHEMBL3880	Other cytosolic protein	0	5 / 0
rhamnocitrin 3-rhamnoside	Dual specificity protein phosphatase 3	DUSP3	P51452	CHEMBL2635	Phosphatase	0	1 / 0
rhamnocitrin 3-rhamnoside	Dynamin-2	DNM2	P50570	CHEMBL5812	Enzyme	0	1 / 0
rhamnocitrin 3-rhamnoside	Plasminogen activator inhibitor-1	SERPINE1	P05121	CHEMBL3475	Secreted protein	0	2 / 0
rhamnocitrin 3-rhamnoside	Adrenergic receptor beta	ADRB2	P07550	CHEMBL210	Family A G protein-coupled receptor	0	12 / 0
rhamnocitrin 3-rhamnoside	Beta-1 adrenergic receptor	ADRB1	P08588	CHEMBL213	Family A G protein-coupled receptor	0	12 / 0
rhamnocitrin 3-rhamnoside	Egl nine homolog 1	EGLN1	Q9GZT9	CHEMBL5697	Oxidoreductase	0	5 / 0
rhamnocitrin 3-rhamnoside	Microtubule-associated protein tau	MAPT	P10636	CHEMBL1293224	Unclassified protein	0	0 / 1
rhamnocitrin 3-rhamnoside	Lysine-specific demethylase 4D-like	KDM4E	B2RXH2	CHEMBL1293226	Eraser	0	0 / 2
rhamnocitrin 3-rhamnoside	G-protein coupled receptor 35	GPR35	Q9HC97	CHEMBL1293267	Family A G protein-coupled receptor	0	0 / 2
rhamnocitrin 3-rhamnoside	Vasopressin V2 receptor	AVPR2	P30518	CHEMBL1790	Family A G protein-coupled receptor	0	0 / 1
rhamnocitrin 3-rhamnoside	DNA topoisomerase II alpha	TOP2A	P11388	CHEMBL1806	Isomerase	0	0 / 1
rhamnocitrin 3-rhamnoside	Tyrosine-protein kinase receptor FLT3	FLT3	P36888	CHEMBL1974	Kinase	0	0 / 6
rhamnocitrin 3-rhamnoside	Insulin receptor	INSR	P06213	CHEMBL1981	Kinase	0	0 / 1
rhamnocitrin 3-rhamnoside	Dopamine D4 receptor	DRD4	P21917	CHEMBL219	Family A G protein-coupled receptor	0	0 / 1
rhamnocitrin 3-rhamnoside	Glyoxalase I	GLO1	Q04760	CHEMBL2424	Enzyme	0	0 / 4
rhamnocitrin 3-rhamnoside	Myosin light chain kinase, smooth muscle	MYLK	Q15746	CHEMBL2428	Kinase	0	0 / 1
rhamnocitrin 3-rhamnoside	Myeloperoxidase	MPO	P05164	CHEMBL2439	Enzyme	0	0 / 1
rhamnocitrin 3-rhamnoside	PI3-kinase p85-alpha subunit	PIK3R1	P27986	CHEMBL2506	Enzyme	0	0 / 1
rhamnocitrin 3-rhamnoside	Death-associated protein kinase 1	DAPK1	P53355	CHEMBL2558	Kinase	0	0 / 2
rhamnocitrin 3-rhamnoside	Liver glycogen phosphorylase	PYGL	P06737	CHEMBL2568	Enzyme	0	0 / 1
rhamnocitrin 3-rhamnoside	Tyrosine-protein kinase SYK	SYK	P43405	CHEMBL2599	Kinase	0	0 / 3
rhamnocitrin 3-rhamnoside	Glycogen synthase kinase-3 beta	GSK3B	P49841	CHEMBL262	Kinase	0	0 / 3
rhamnocitrin 3-rhamnoside	Estradiol 17-beta-dehydrogenase 2	HSD17B2	P37059	CHEMBL2789	Enzyme	0	0 / 2
rhamnocitrin 3-rhamnoside	Matrix metalloproteinase 3	MMP3	P08254	CHEMBL283	Protease	0	0 / 1
rhamnocitrin 3-rhamnoside	Carbonic anhydrase III	CA3	P07451	CHEMBL2885	Lyase	0	0 / 1
rhamnocitrin 3-rhamnoside	Arachidonate 15-lipoxygenase	ALOX15	P16050	CHEMBL2903	Enzyme	0	0 / 4
rhamnocitrin 3-rhamnoside	PI3-kinase p110-gamma subunit	PIK3CG	P48736	CHEMBL3267	Enzyme	0	0 / 1
rhamnocitrin 3-rhamnoside	Casein kinase II alpha	CSNK2A1	P68400	CHEMBL3629	Kinase	0	0 / 2
rhamnocitrin 3-rhamnoside	Arachidonate 12-lipoxygenase	ALOX12	P18054	CHEMBL3687	Enzyme	0	0 / 3
rhamnocitrin 3-rhamnoside	Interleukin-8 receptor A	CXCR1	P25024	CHEMBL4029	Family A G protein-coupled receptor	0	0 / 1
rhamnocitrin 3-rhamnoside	CaM kinase II beta	CAMK2B	Q13554	CHEMBL4121	Kinase	0	0 / 1
rhamnocitrin 3-rhamnoside	Phospholipase A2 group 1B	PLA2G1B	P04054	CHEMBL4426	Enzyme	0	0 / 1
rhamnocitrin 3-rhamnoside	Carbonic anhydrase VA	CA5A	P35218	CHEMBL4789	Lyase	0	0 / 1
rhamnocitrin 3-rhamnoside	DNA-(apurinic or apyrimidinic site) lyase	APEX1	P27695	CHEMBL5619	Enzyme	0	0 / 1
rhamnocitrin 3-rhamnoside	Aldo-keto reductase family 1 member C2 (by homology)	AKR1C2	P52895	CHEMBL5847	Enzyme	0	0 / 1
rhamnocitrin 3-rhamnoside	Aldo-keto reductase family 1 member C1 (by homology)	AKR1C1	Q04828	CHEMBL5905	Enzyme	0	0 / 1
rhamnocitrin 3-rhamnoside	Aldo-keto-reductase family 1 member C3 (by homology)	AKR1C3	P42330	CHEMBL4681	Enzyme	0	0 / 1
rhamnocitrin 3-rhamnoside	Aldo-keto reductase family 1 member C4 (by homology)	AKR1C4	P17516	CHEMBL4999	Enzyme	0	0 / 1
rhamnocitrin 3-rhamnoside	Aldehyde reductase (by homology)	AKR1A1	P14550	CHEMBL2246	Enzyme	0	0 / 1
rhamnocitrin 3-rhamnoside	Androgen Receptor (by homology)	AR	P10275	CHEMBL1871	Nuclear receptor	0	3 / 0
rhamnocitrin 3-rhamnoside	Dopamine D3 receptor	DRD3	P35462	CHEMBL234	Family A G protein-coupled receptor	0	3 / 0
rhamnocitrin 3-rhamnoside	Telomerase reverse transcriptase	TERT	O14746	CHEMBL2916	Enzyme	0	1 / 10
rhamnocitrin 3-rhamnoside	Sigma opioid receptor	SIGMAR1	Q99720	CHEMBL287	Membrane receptor	0	0 / 47
rhamnocitrin 3-rhamnoside	Dopamine D2 receptor (by homology)	DRD2	P14416	CHEMBL217	Family A G protein-coupled receptor	0	0 / 43
rhamnocitrin 3-rhamnoside	Cyclin-dependent kinase 4/cyclin D1	CCND1 CDK4	P24385 P11802	CHEMBL1907601	Kinase	0	4 / 0
rhamnocitrin 3-rhamnoside	Cyclin-dependent kinase 2/cyclin E	CCNE2 CDK2 CCNE1	O96020 P24941 P24864	CHEMBL2094126	Other cytosolic protein	0	5 / 0
rhamnocitrin 3-rhamnoside	Cyclin-dependent kinase 2/cyclin A	CDK2 CCNA1 CCNA2	P24941 P78396 P20248	CHEMBL2094128	Other cytosolic protein	0	1 / 0
kaempferol 3-rhamnoside	Quinone reductase 2	NQO2	P16083	CHEMBL3959	Enzyme	0.995023	1 / 1
kaempferol 3-rhamnoside	Aldose reductase	AKR1B1	P15121	CHEMBL1900	Enzyme	0.922888	21 / 67
kaempferol 3-rhamnoside	Carbonic anhydrase II	CA2	P00918	CHEMBL205	Lyase	0.922888	16 / 12
kaempferol 3-rhamnoside	Carbonic anhydrase VII	CA7	P43166	CHEMBL2326	Lyase	0.922888	7 / 14
kaempferol 3-rhamnoside	Carbonic anhydrase XII	CA12	O43570	CHEMBL3242	Lyase	0.922888	9 / 22
kaempferol 3-rhamnoside	Carbonic anhydrase IV	CA4	P22748	CHEMBL3729	Lyase	0.922888	6 / 11
kaempferol 3-rhamnoside	Acetylcholinesterase	ACHE	P22303	CHEMBL220	Hydrolase	0.812641	3 / 18
kaempferol 3-rhamnoside	Ribosomal protein S6 kinase alpha 3	RPS6KA3	P51812	CHEMBL2345	Kinase	0.786569	9 / 19
kaempferol 3-rhamnoside	NADPH oxidase 4	NOX4	Q9NPH5	CHEMBL1250375	Enzyme	0.601427	3 / 7
kaempferol 3-rhamnoside	Adrenergic receptor alpha-2	ADRA2C	P18825	CHEMBL1916	Family A G protein-coupled receptor	0.601427	2 / 2
kaempferol 3-rhamnoside	Neuromedin-U receptor 2	NMUR2	Q9GZQ4	CHEMBL1075144	Family A G protein-coupled receptor	0.175187	1 / 1
kaempferol 3-rhamnoside	Alpha-2a adrenergic receptor	ADRA2A	P08913	CHEMBL1867	Family A G protein-coupled receptor	0.175187	1 / 1
kaempferol 3-rhamnoside	Lymphocyte differentiation antigen CD38	CD38	P28907	CHEMBL4660	Enzyme	0.134972	0 / 2
kaempferol 3-rhamnoside	Cyclooxygenase-2	PTGS2	P35354	CHEMBL230	Oxidoreductase	0.126929	1 / 5
kaempferol 3-rhamnoside	Phosphodiesterase 5A	PDE5A	O76074	CHEMBL1827	Phosphodiesterase	0.118883	2 / 6
kaempferol 3-rhamnoside	Adenosine A1 receptor (by homology)	ADORA1	P30542	CHEMBL226	Family A G protein-coupled receptor	0.118883	0 / 14
kaempferol 3-rhamnoside	Xanthine dehydrogenase	XDH	P47989	CHEMBL1929	Oxidoreductase	0.118883	4 / 19
kaempferol 3-rhamnoside	TNF-alpha	TNF	P01375	CHEMBL1825	Secreted protein	0.118883	0 / 3
kaempferol 3-rhamnoside	Interleukin-2	IL2	P60568	CHEMBL5880	Secreted protein	0.118883	0 / 4
kaempferol 3-rhamnoside	Equilibrative nucleoside transporter 1	SLC29A1	Q99808	CHEMBL1997	Electrochemical transporter	0.118883	2 / 0
kaempferol 3-rhamnoside	Arachidonate 5-lipoxygenase	ALOX5	P09917	CHEMBL215	Oxidoreductase	0.118883	0 / 31
kaempferol 3-rhamnoside	Adenosine A3 receptor	ADORA3	P0DMS8	CHEMBL256	Family A G protein-coupled receptor	0	0 / 15
kaempferol 3-rhamnoside	Voltage-gated potassium channel subunit Kv1.3	KCNA3	P22001	CHEMBL4633	Voltage-gated ion channel	0	0 / 3
kaempferol 3-rhamnoside	Thrombin and coagulation factor X	F10	P00742	CHEMBL244	Protease	0	20 / 0
kaempferol 3-rhamnoside	Serine/threonine-protein kinase RAF	RAF1	P04049	CHEMBL1906	Kinase	0	1 / 0
kaempferol 3-rhamnoside	Heat shock protein HSP 90-beta	HSP90AB1	P08238	CHEMBL4303	Other cytosolic protein	0	13 / 0
kaempferol 3-rhamnoside	Integrin alpha-V/beta-3	ITGAV ITGB3	P06756 P05106	CHEMBL1907598	Membrane receptor	0	37 / 0
kaempferol 3-rhamnoside	Integrin alpha-IIb/beta-3	ITGA2B ITGB3	P08514 P05106	CHEMBL2093869	Membrane receptor	0	2 / 0
kaempferol 3-rhamnoside	Integrin alpha-5/beta-1	ITGB1 ITGA5	P05556 P08648	CHEMBL2095226	Membrane receptor	0	2 / 0
kaempferol 3-rhamnoside	Metastin receptor	KISS1R	Q969F8	CHEMBL5413	Family A G protein-coupled receptor	0	27 / 0
kaempferol 3-rhamnoside	Plasminogen	PLG	P00747	CHEMBL1801	Protease	0	0 / 2
kaempferol 3-rhamnoside	ATP-binding cassette sub-family G member 2	ABCG2	Q9UNQ0	CHEMBL5393	Primary active transporter	0	0 / 40
kaempferol 3-rhamnoside	Aldehyde dehydrogenase	ALDH2	P05091	CHEMBL1935	Oxidoreductase	0	0 / 2
kaempferol 3-rhamnoside	Serine/threonine-protein kinase Chk2	CHEK2	O96017	CHEMBL2527	Kinase	0	30 / 0
kaempferol 3-rhamnoside	Serine/threonine-protein kinase Chk1	CHEK1	O14757	CHEMBL4630	Kinase	0	18 / 0
kaempferol 3-rhamnoside	Integrin alpha-V/beta-6	ITGAV ITGB6	P06756 P18564	CHEMBL2111416	Membrane receptor	0	22 / 0
kaempferol 3-rhamnoside	Catechol O-methyltransferase	COMT	P21964	CHEMBL2023	Transferase	0	3 / 0
kaempferol 3-rhamnoside	Cyclin-dependent kinase 1/cyclin B1	CDK1 CCNB1	P06493 P14635	CHEMBL1907602	Other cytosolic protein	0	8 / 0
kaempferol 3-rhamnoside	Carbonic anhydrase XIII	CA13	Q8N1Q1	CHEMBL3912	Lyase	0	0 / 3
kaempferol 3-rhamnoside	PI3-kinase p110-alpha subunit	PIK3CA	P42336	CHEMBL4005	Enzyme	0	5 / 0
kaempferol 3-rhamnoside	Protein kinase C gamma	PRKCG	P05129	CHEMBL2938	Kinase	0	22 / 0
kaempferol 3-rhamnoside	Protein kinase C delta	PRKCD	Q05655	CHEMBL2996	Kinase	0	23 / 0
kaempferol 3-rhamnoside	Protein kinase C alpha	PRKCA	P17252	CHEMBL299	Kinase	0	24 / 0
kaempferol 3-rhamnoside	Protein kinase C beta	PRKCB	P05771	CHEMBL3045	Kinase	0	24 / 0
kaempferol 3-rhamnoside	Protein kinase C epsilon	PRKCE	Q02156	CHEMBL3582	Kinase	0	24 / 0
kaempferol 3-rhamnoside	Protein kinase C eta	PRKCH	P24723	CHEMBL3616	Kinase	0	23 / 0
kaempferol 3-rhamnoside	Heat shock protein HSP 90-alpha	HSP90AA1	P07900	CHEMBL3880	Other cytosolic protein	0	12 / 0
kaempferol 3-rhamnoside	Adrenergic receptor beta	ADRB2	P07550	CHEMBL210	Family A G protein-coupled receptor	0	16 / 0
kaempferol 3-rhamnoside	Beta-1 adrenergic receptor	ADRB1	P08588	CHEMBL213	Family A G protein-coupled receptor	0	16 / 0
kaempferol 3-rhamnoside	Dual specificity protein phosphatase 3	DUSP3	P51452	CHEMBL2635	Phosphatase	0	1 / 0
kaempferol 3-rhamnoside	Protein kinase C (PKC)	PRKCZ	Q05513	CHEMBL3438	Kinase	0	8 / 0
kaempferol 3-rhamnoside	cAMP-dependent protein kinase alpha-catalytic subunit	PRKACA	P17612	CHEMBL4101	Kinase	0	7 / 0
kaempferol 3-rhamnoside	Troponin, cardiac muscle	TNNC1 TNNT2 TNNI3	P63316 P45379 P19429	CHEMBL2095202	Unclassified protein	0	1 / 0
kaempferol 3-rhamnoside	CDC7/DBF4 (Cell division cycle 7-related protein kinase/Activator of S phase kinase)	CDC7	O00311	CHEMBL5443	Kinase	0	1 / 0
kaempferol 3-rhamnoside	Egl nine homolog 1	EGLN1	Q9GZT9	CHEMBL5697	Oxidoreductase	0	5 / 0
kaempferol 3-rhamnoside	Cyclin-dependent kinase 4/cyclin D1	CCND1 CDK4	P24385 P11802	CHEMBL1907601	Kinase	0	8 / 0
kaempferol 3-rhamnoside	Cyclin-dependent kinase 2/cyclin E	CCNE2 CDK2 CCNE1	O96020 P24941 P24864	CHEMBL2094126	Other cytosolic protein	0	8 / 0
kaempferol 3-rhamnoside	Serine/threonine-protein kinase WEE1	WEE1	P30291	CHEMBL5491	Kinase	0	2 / 0
kaempferol 3-rhamnoside	Squalene monooxygenase (by homology)	SQLE	Q14534	CHEMBL3592	Enzyme	0	1 / 0
kaempferol 3-rhamnoside	Plasminogen activator inhibitor-1	SERPINE1	P05121	CHEMBL3475	Secreted protein	0	1 / 0
kaempferol 3-rhamnoside	Apoptosis regulator Bcl-X	BCL2L1	Q07817	CHEMBL4625	Other ion channel	0	4 / 0
kaempferol 3-rhamnoside	Apoptosis regulator Bcl-2	BCL2	P10415	CHEMBL4860	Other ion channel	0	4 / 0
kaempferol 3-rhamnoside	Sigma opioid receptor	SIGMAR1	Q99720	CHEMBL287	Membrane receptor	0	0 / 50
kaempferol 3-rhamnoside	Dopamine D2 receptor (by homology)	DRD2	P14416	CHEMBL217	Family A G protein-coupled receptor	0	0 / 46
kaempferol 3-rhamnoside	Pyruvate dehydrogenase kinase isoform 1	PDK1	Q15118	CHEMBL4766	Kinase	0	2 / 0
kaempferol 3-rhamnoside	Dihydroorotate dehydrogenase	DHODH	Q02127	CHEMBL1966	Oxidoreductase	0	2 / 0
kaempferol 3-rhamnoside	Dual specificity phosphatase Cdc25B	CDC25B	P30305	CHEMBL4804	Phosphatase	0	1 / 0
kaempferol 3-rhamnoside	Telomerase reverse transcriptase	TERT	O14746	CHEMBL2916	Enzyme	0	1 / 8
kaempferol 3-rhamnoside	Dynamin-2	DNM2	P50570	CHEMBL5812	Enzyme	0	1 / 0
kaempferol 3-rhamnoside	Cyclin-dependent kinase 2/cyclin A	CDK2 CCNA1 CCNA2	P24941 P78396 P20248	CHEMBL2094128	Other cytosolic protein	0	2 / 0
kaempferol 3-rhamnoside	Cyclin-dependent kinase 4	CDK4	P11802	CHEMBL331	Kinase	0	3 / 0
kaempferol 3-rhamnoside	NAD-dependent deacetylase sirtuin 1	SIRT1	Q96EB6	CHEMBL4506	Eraser	0	4 / 0
kaempferol 3-rhamnoside	Bcl-2-related protein A1	BCL2A1	Q16548	CHEMBL6044	Unclassified protein	0	3 / 0
kaempferol 3-rhamnoside	Glucagon receptor	GCGR	P47871	CHEMBL1985	Family B G protein-coupled receptor	0	3 / 0
kaempferol 3-rhamnoside	Leucine-rich repeat serine/threonine-protein kinase 2	LRRK2	Q5S007	CHEMBL1075104	Kinase	0	1 / 0
kaempferol 3-rhamnoside	G protein-coupled receptor kinase 7	GRK7	Q8WTQ7	CHEMBL1075133	Kinase	0	1 / 0
kaempferol 3-rhamnoside	Homeodomain-interacting protein kinase 4	HIPK4	Q8NE63	CHEMBL1075167	Kinase	0	1 / 0
kaempferol 3-rhamnoside	Serine/threonine-protein kinase TAO2	TAOK2	Q9UL54	CHEMBL1075195	Kinase	0	1 / 0
kaempferol 3-rhamnoside	Serine/threonine-protein kinase MAK	MAK	P20794	CHEMBL1163106	Kinase	0	1 / 0
kaempferol 3-rhamnoside	Cyclin-dependent kinase-like 5	CDKL5	O76039	CHEMBL1163112	Kinase	0	1 / 0
kaempferol 3-rhamnoside	Serine/threonine-protein kinase ICK	ICK	Q9UPZ9	CHEMBL1163126	Kinase	0	1 / 0
kaempferol 3-rhamnoside	Serine/threonine-protein kinase VRK2	VRK2	Q86Y07	CHEMBL1649059	Enzyme	0	1 / 0
kaempferol 3-rhamnoside	Phosphatidylinositol-5-phosphate 4-kinase type-2 gamma	PIP4K2C	Q8TBX8	CHEMBL1770034	Enzyme	0	1 / 0
kaempferol 3-rhamnoside	Cyclin-dependent kinase 13	CDK13	Q14004	CHEMBL1795192	Enzyme	0	1 / 0
kaempferol 3-rhamnoside	Macrophage colony stimulating factor receptor	CSF1R	P07333	CHEMBL1844	Kinase	0	1 / 0
kaempferol 3-rhamnoside	Tyrosine-protein kinase ABL	ABL1	P00519	CHEMBL1862	Kinase	0	1 / 0
kaempferol 3-rhamnoside	Cyclin-dependent kinase 2/cyclin E1	CCNE1 CDK2	P24864 P24941	CHEMBL1907605	Kinase	0	1 / 0
kaempferol 3-rhamnoside	Phosphatidylinositol-4-phosphate 5-kinase type-1 gamma	PIP5K1C	O60331	CHEMBL1908383	Enzyme	0	1 / 0
kaempferol 3-rhamnoside	Dual serine/threonine and tyrosine protein kinase	DSTYK	Q6XUX3	CHEMBL1908386	Enzyme	0	1 / 0
kaempferol 3-rhamnoside	Platelet-derived growth factor receptor alpha	PDGFRA	P16234	CHEMBL2007	Kinase	0	1 / 0
kaempferol 3-rhamnoside	Ephrin type-A receptor 2	EPHA2	P29317	CHEMBL2068	Kinase	0	1 / 0
kaempferol 3-rhamnoside	Cyclin-dependent kinase 4/cyclin D	CCND3 CCND1 CDK4 CCND2	P30281 P24385 P11802 P30279	CHEMBL2095942	Other cytosolic protein	0	1 / 0
kaempferol 3-rhamnoside	Dual specificity mitogen-activated protein kinase kinase 3	MAP2K3	P46734	CHEMBL2109	Kinase	0	1 / 0
kaempferol 3-rhamnoside	Cyclin-dependent kinase 7/ cyclin H	CDK7 CCNH	P50613 P51946	CHEMBL2111288	Other cytosolic protein	0	1 / 0
kaempferol 3-rhamnoside	CDK9/cyclin T1	CDK9 CCNT1	P50750 O60563	CHEMBL2111389	Other cytosolic protein	0	1 / 0
kaempferol 3-rhamnoside	Tyrosine-protein kinase JAK3	JAK3	P52333	CHEMBL2148	Kinase	0	1 / 0
kaempferol 3-rhamnoside	c-Jun N-terminal kinase 1	MAPK8	P45983	CHEMBL2276	Kinase	0	1 / 0
kaempferol 3-rhamnoside	Dual-specificity tyrosine-phosphorylation regulated kinase 1A	DYRK1A	Q13627	CHEMBL2292	Kinase	0	1 / 0
kaempferol 3-rhamnoside	Phosphorylase kinase gamma subunit 2	PHKG2	P15735	CHEMBL2349	Kinase	0	1 / 0
kaempferol 3-rhamnoside	Casein kinase I gamma 1	CSNK1G1	Q9HCP0	CHEMBL2426	Kinase	0	1 / 0
