# Supplementary material for: Loranthus tanakae Franch. & Sav. Suppresses Inflammatory Response in Cigarette Smoke Condensate Exposed Bronchial Epithelial Cells and Mice
Source: Antioxidants (Basel). 2022 Sep 23;11(10):1885. doi: 10.3390/antiox11101885 (PMC9598098; doi:10.3390/antiox11101885)
Supplement: Supplementary file 1 [file antioxidants-11-01885-s001.zip › supplementary Materials Table S2.xlsx]

## Sheet: Table S2
Supplementary Materials Table S2. COPD-ralated genes in Gene Cards database
	Symbol	Description	Category	GIFtS	GC id	Score ▼
1	COPD	Pulmonary Disease, Chronic Obstructive, Severe Early-Onset	Genetic Locus	2	GC02U900018	40.13
2	SERPINA1	Serpin Family A Member 1	Protein Coding	48	GC14M094376	33.88
3	MMP1	Matrix Metallopeptidase 1	Protein Coding	51	GC11M102810	32.39
4	TNF	Tumor Necrosis Factor	Protein Coding	50	GC06P076864	11.47
5	EPHX1	Epoxide Hydrolase 1	Protein Coding	45	GC01P225810	10.52
6	CXCL8	C-X-C Motif Chemokine Ligand 8	Protein Coding	40	GC04P073740	10.25
7	MMP12	Matrix Metallopeptidase 12	Protein Coding	45	GC11M102862	10.06
8	TGFB1	Transforming Growth Factor Beta 1	Protein Coding	50	GC19M041301	10.02
9	MMP9	Matrix Metallopeptidase 9	Protein Coding	53	GC20P046008	9.92
10	CRP	C-Reactive Protein	Protein Coding	45	GC01M159725	9.82
11	IL6	Interleukin 6	Protein Coding	48	GC07P022725	9.68
12	GSTP1	Glutathione S-Transferase Pi 1	Protein Coding	49	GC11P067583	9.64
13	ADRB2	Adrenoceptor Beta 2	Protein Coding	48	GC05P148825	9.35
14	ACE	Angiotensin I Converting Enzyme	Protein Coding	50	GC17P063477	9.27
15	GSTM1	Glutathione S-Transferase Mu 1	Protein Coding	41	GC01P109687	9.08
16	PDE4A	Phosphodiesterase 4A	Protein Coding	45	GC19P010416	8.4
17	SFTPD	Surfactant Protein D	Protein Coding	43	GC10M079937	8.28
18	IL1B	Interleukin 1 Beta	Protein Coding	46	GC02M112829	8.22
19	IL13	Interleukin 13	Protein Coding	42	GC05P132656	8.18
20	ELANE	Elastase, Neutrophil Expressed	Protein Coding	48	GC19P002165	8.15
21	GC	GC Vitamin D Binding Protein	Protein Coding	45	GC04M071741	8.12
22	SFTPB	Surfactant Protein B	Protein Coding	44	GC02M085657	7.99
23	SOD3	Superoxide Dismutase 3	Protein Coding	42	GC04P024798	7.97
24	HMOX1	Heme Oxygenase 1	Protein Coding	50	GC22P035380	7.77
25	ADAM33	ADAM Metallopeptidase Domain 33	Protein Coding	38	GC20M003669	7.67
26	FAM13A	Family With Sequence Similarity 13 Member A	Protein Coding	38	GC04M088725	7.58
27	MPO	Myeloperoxidase	Protein Coding	50	GC17M058269	7.58
28	CFTR	CF Transmembrane Conductance Regulator	Protein Coding	50	GC07P117287	7.48
29	SCGB1A1	Secretoglobin Family 1A Member 1	Protein Coding	40	GC11P062405	7.47
30	TIMP1	TIMP Metallopeptidase Inhibitor 1	Protein Coding	43	GC0XP047583	7.46
31	RNASE3	Ribonuclease A Family Member 3	Protein Coding	40	GC14P020891	7.3
32	IL17A	Interleukin 17A	Protein Coding	41	GC06P052186	7.29
33	CCL5	C-C Motif Chemokine Ligand 5	Protein Coding	42	GC17M035871	7.24
34	CXCR3	C-X-C Motif Chemokine Receptor 3	Protein Coding	44	GC0XM071615	7.22
35	CCL2	C-C Motif Chemokine Ligand 2	Protein Coding	47	GC17P034255	7.13
36	SERPINA3	Serpin Family A Member 3	Protein Coding	44	GC14P094612	7.12
37	ELN	Elastin	Protein Coding	44	GC07P074027	7.03
38	HDAC2	Histone Deacetylase 2	Protein Coding	50	GC06M113933	6.92
39	MUC5AC	Mucin 5AC, Oligomeric Mucus/Gel-Forming	Protein Coding	39	GC11P001581	6.88
40	TLR2	Toll Like Receptor 2	Protein Coding	50	GC04P153684	6.87
41	MMP8	Matrix Metallopeptidase 8	Protein Coding	48	GC11M102617	6.86
42	CCL11	C-C Motif Chemokine Ligand 11	Protein Coding	42	GC17P034285	6.78
43	NPPB	Natriuretic Peptide B	Protein Coding	43	GC01M011858	6.68
44	CXCL10	C-X-C Motif Chemokine Ligand 10	Protein Coding	43	GC04M076021	6.52
45	CHRM3	Cholinergic Receptor Muscarinic 3	Protein Coding	48	GC01P239386	6.49
46	SLPI	Secretory Leukocyte Peptidase Inhibitor	Protein Coding	40	GC20M045252	6.46
47	CYP1A1	Cytochrome P450 Family 1 Subfamily A Member 1	Protein Coding	48	GC15M074719	6.42
48	CXCR1	C-X-C Motif Chemokine Receptor 1	Protein Coding	42	GC02M218162	6.39
49	ALB	Albumin	Protein Coding	49	GC04P073397	6.37
50	CXCR2	C-X-C Motif Chemokine Receptor 2	Protein Coding	48	GC02P218125	6.34
51	MAPK14	Mitogen-Activated Protein Kinase 14	Protein Coding	50	GC06P077003	6.21
52	ITGAM	Integrin Subunit Alpha M	Protein Coding	46	GC16P039480	6.2
53	DEFB1	Defensin Beta 1	Protein Coding	39	GC08M006870	6.12
54	PRTN3	Proteinase 3	Protein Coding	45	GC19P000840	6.12
55	MIR21	MicroRNA 21	RNA Gene	25	GC17P059841	6.1
56	CCR5	C-C Motif Chemokine Receptor 5	Protein Coding	45	GC03P046383	6.09
57	CYP2D6	Cytochrome P450 Family 2 Subfamily D Member 6	Protein Coding	48	GC22M042126	6.09
58	PDE4D	Phosphodiesterase 4D	Protein Coding	48	GC05M058969	6.02
59	TUG1	Taurine Up-Regulated 1	Protein Coding	25	GC22P030969	5.99
60	CCR3	C-C Motif Chemokine Receptor 3	Protein Coding	45	GC03P046276	5.94
61	CCR4	C-C Motif Chemokine Receptor 4	Protein Coding	44	GC03P032951	5.94
62	SERPINB1	Serpin Family B Member 1	Protein Coding	40	GC06M002833	5.92
63	CCL3	C-C Motif Chemokine Ligand 3	Protein Coding	38	GC17M036088	5.89
64	CD4	CD4 Molecule	Protein Coding	48	GC12P006786	5.88
65	TRPV1	Transient Receptor Potential Cation Channel Subfamily V Member 1	Protein Coding	46	GC17M003565	5.79
66	SNHG5	Small Nucleolar RNA Host Gene 5	RNA Gene	22	GC06M085650	5.73
67	PMS2	PMS1 Homolog 2, Mismatch Repair System Component	Protein Coding	48	GC07M005973	5.67
68	CD80	CD80 Molecule	Protein Coding	41	GC03M119524	5.64
69	GSR	Glutathione-Disulfide Reductase	Protein Coding	48	GC08M030678	5.61
70	FENDRR	FOXF1 Adjacent Non-Coding Developmental Regulatory RNA	RNA Gene	20	GC16M086511	5.61
71	MIR199A1	MicroRNA 199a-1	RNA Gene	20	GC19M010817	5.57
72	PPIG	Peptidylprolyl Isomerase G	Protein Coding	41	GC02P169584	5.56
73	CHAT	Choline O-Acetyltransferase	Protein Coding	47	GC10P049609	5.56
74	CTSG	Cathepsin G	Protein Coding	45	GC14M024573	5.55
75	MEG3	Maternally Expressed 3	RNA Gene	30	GC14P109055	5.52
76	TINCR	TINCR Ubiquitin Domain Containing	Protein Coding	25	GC19M005558	5.42
77	LINC00229	Long Intergenic Non-Protein Coding RNA 229	RNA Gene	17	GC22M044606	5.42
78	TXN	Thioredoxin	Protein Coding	45	GC09M110243	5.37
79	TAC1	Tachykinin Precursor 1	Protein Coding	42	GC07P097731	5.33
80	MB	Myoglobin	Protein Coding	43	GC22M035606	5.3
81	BLM	BLM RecQ Like Helicase	Protein Coding	48	GC15P090717	5.29
82	INPP5E	Inositol Polyphosphate-5-Phosphatase E	Protein Coding	41	GC09M136428	5.28
83	TAMM41	TAM41 Mitochondrial Translocator Assembly And Maintenance Homolog	Protein Coding	33	GC03M011721	5.28
84	NR3C1	Nuclear Receptor Subfamily 3 Group C Member 1	Protein Coding	49	GC05M143277	5.24
85	CLCA1	Chloride Channel Accessory 1	Protein Coding	41	GC01P086468	5.16
86	CCL20	C-C Motif Chemokine Ligand 20	Protein Coding	42	GC02P227835	5.08
87	IL9	Interleukin 9	Protein Coding	42	GC05M135891	5.05
88	CYCS	Cytochrome C, Somatic	Protein Coding	47	GC07M025118	5.03
89	GZMB	Granzyme B	Protein Coding	46	GC14M024630	5.01
90	HSPA4	Heat Shock Protein Family A (Hsp70) Member 4	Protein Coding	41	GC05P133051	5.01
91	IREB2	Iron Responsive Element Binding Protein 2	Protein Coding	44	GC15P078437	4.98
92	CCR8	C-C Motif Chemokine Receptor 8	Protein Coding	42	GC03P039757	4.96
93	CCR6	C-C Motif Chemokine Receptor 6	Protein Coding	44	GC06P167111	4.93
94	CCN2	Cellular Communication Network Factor 2	Protein Coding	38	GC06M131948	4.91
95	SRC	SRC Proto-Oncogene, Non-Receptor Tyrosine Kinase	Protein Coding	50	GC20P037344	4.88
96	AREG	Amphiregulin	Protein Coding	42	GC04P074445	4.88
97	PI3	Peptidase Inhibitor 3	Protein Coding	38	GC20P045174	4.86
98	MIR144	MicroRNA 144	RNA Gene	19	GC17M033777	4.82
99	H2AC18	H2A Clustered Histone 18	Protein Coding	26	GC01M151368	4.72
100	PDE5A	Phosphodiesterase 5A	Protein Coding	45	GC04M119494	4.72
101	ARCN1	Archain 1	Protein Coding	42	GC11P118572	4.71
102	HHIP	Hedgehog Interacting Protein	Protein Coding	41	GC04P144645	4.7
103	SIGLEC5	Sialic Acid Binding Ig Like Lectin 5	Protein Coding	38	GC19M062340	4.57
104	MIR126	MicroRNA 126	RNA Gene	23	GC09P136670	4.57
105	MIR142	MicroRNA 142	RNA Gene	21	GC17M058331	4.57
106	MAP3K19	Mitogen-Activated Protein Kinase Kinase Kinase 19	Protein Coding	32	GC02M134964	4.03
107	GSTT1	Glutathione S-Transferase Theta 1	Protein Coding	33	GC22Mi00270	4.01
108	VEGFA	Vascular Endothelial Growth Factor A	Protein Coding	47	GC06P043770	3.88
109	TLR4	Toll Like Receptor 4	Protein Coding	50	GC09P117704	3.76
110	EDN1	Endothelin 1	Protein Coding	48	GC06P012256	3.65
111	SOD1	Superoxide Dismutase 1	Protein Coding	50	GC21P031659	3.58
112	CHRNA3	Cholinergic Receptor Nicotinic Alpha 3 Subunit	Protein Coding	44	GC15M079623	3.54
113	LTA	Lymphotoxin Alpha	Protein Coding	41	GC06P076862	3.4
114	SERPINE2	Serpin Family E Member 2	Protein Coding	41	GC02M223975	3.36
115	IL10	Interleukin 10	Protein Coding	46	GC01M206767	3.28
116	TP53	Tumor Protein P53	Protein Coding	51	GC17M007661	3.15
117	CHRNA5	Cholinergic Receptor Nicotinic Alpha 5 Subunit	Protein Coding	44	GC15P078565	3.02
118	ADIPOQ	Adiponectin, C1Q And Collagen Domain Containing	Protein Coding	45	GC03P186842	2.98
119	IFNG	Interferon Gamma	Protein Coding	47	GC12M068154	2.95
120	NOS3	Nitric Oxide Synthase 3	Protein Coding	50	GC07P150990	2.93
121	CAT	Catalase	Protein Coding	49	GC11P034460	2.81
122	ANGPT2	Angiopoietin 2	Protein Coding	46	GC08M006499	2.8
123	PLAUR	Plasminogen Activator, Urokinase Receptor	Protein Coding	44	GC19M043646	2.8
124	CHI3L1	Chitinase 3 Like 1	Protein Coding	44	GC01M203148	2.78
125	MBL2	Mannose Binding Lectin 2	Protein Coding	46	GC10M052760	2.78
126	IL4	Interleukin 4	Protein Coding	45	GC05P132673	2.76
127	IL1RN	Interleukin 1 Receptor Antagonist	Protein Coding	48	GC02P120921	2.68
128	NFKB1	Nuclear Factor Kappa B Subunit 1	Protein Coding	50	GC04P102501	2.64
129	AGER	Advanced Glycosylation End-Product Specific Receptor	Protein Coding	44	GC06M032180	2.61
130	MMP2	Matrix Metallopeptidase 2	Protein Coding	52	GC16P055390	2.59
131	NPPA	Natriuretic Peptide A	Protein Coding	45	GC01M011846	2.57
132	ANXA5	Annexin A5	Protein Coding	45	GC04M121667	2.55
133	CSF2	Colony Stimulating Factor 2	Protein Coding	42	GC05P132073	2.52
134	MUC5B	Mucin 5B, Oligomeric Mucus/Gel-Forming	Protein Coding	42	GC11P001583	2.49
135	SOD2	Superoxide Dismutase 2	Protein Coding	49	GC06M159669	2.48
136	PTX3	Pentraxin 3	Protein Coding	42	GC03P157436	2.46
137	CAMP	Cathelicidin Antimicrobial Peptide	Protein Coding	40	GC03P048674	2.46
138	MMP3	Matrix Metallopeptidase 3	Protein Coding	49	GC11M102835	2.45
139	ICAM1	Intercellular Adhesion Molecule 1	Protein Coding	49	GC19P010310	2.45
140	LTA4H	Leukotriene A4 Hydrolase	Protein Coding	45	GC12M096000	2.4
141	ADM	Adrenomedullin	Protein Coding	44	GC11P010304	2.37
142	IL5	Interleukin 5	Protein Coding	44	GC05M132541	2.34
143	NOS2	Nitric Oxide Synthase 2	Protein Coding	48	GC17M027756	2.26
144	EPO	Erythropoietin	Protein Coding	41	GC07P100720	2.25
145	SFTPA1	Surfactant Protein A1	Protein Coding	43	GC10P091431	2.24
146	ALOX5	Arachidonate 5-Lipoxygenase	Protein Coding	48	GC10P045374	2.23
147	OGG1	8-Oxoguanine DNA Glycosylase	Protein Coding	45	GC03P011996	2.21
148	HADHA	Hydroxyacyl-CoA Dehydrogenase Trifunctional Multienzyme Complex Subunit Alpha	Protein Coding	46	GC02M026190	2.2
149	LEP	Leptin	Protein Coding	46	GC07P128241	2.18
150	JUN	Jun Proto-Oncogene, AP-1 Transcription Factor Subunit	Protein Coding	47	GC01M058780	2.15
151	EGFR	Epidermal Growth Factor Receptor	Protein Coding	52	GC07P055019	2.14
152	IL1A	Interleukin 1 Alpha	Protein Coding	43	GC02M112773	2.14
153	ABCA3	ATP Binding Cassette Subfamily A Member 3	Protein Coding	48	GC16M002275	2.12
154	HIF1A	Hypoxia Inducible Factor 1 Subunit Alpha	Protein Coding	46	GC14P061695	2.11
155	MSR1	Macrophage Scavenger Receptor 1	Protein Coding	45	GC08M016107	2.1
156	SIRT1	Sirtuin 1	Protein Coding	47	GC10P067884	2.08
157	PTGS2	Prostaglandin-Endoperoxide Synthase 2	Protein Coding	48	GC01M186640	2.07
158	CTLA4	Cytotoxic T-Lymphocyte Associated Protein 4	Protein Coding	44	GC02P203867	2.04
159	TIMP2	TIMP Metallopeptidase Inhibitor 2	Protein Coding	43	GC17M078852	2.03
160	HLA-B	Major Histocompatibility Complex, Class I, B	Protein Coding	46	GC06M061261	2.01
161	CYBA	Cytochrome B-245 Alpha Chain	Protein Coding	47	GC16M088643	1.98
162	NFE2L2	NFE2 Like BZIP Transcription Factor 2	Protein Coding	48	GC02M177227	1.98
163	SERPINE1	Serpin Family E Member 1	Protein Coding	49	GC07P101127	1.96
164	HMGB1	High Mobility Group Box 1	Protein Coding	44	GC13M030456	1.93
165	FLCN	Folliculin	Protein Coding	41	GC17M017206	1.93
166	CS	Citrate Synthase	Protein Coding	44	GC12M056271	1.9
167	PPARG	Peroxisome Proliferator Activated Receptor Gamma	Protein Coding	51	GC03P012287	1.9
168	VDR	Vitamin D Receptor	Protein Coding	50	GC12M047841	1.88
169	GCLC	Glutamate-Cysteine Ligase Catalytic Subunit	Protein Coding	44	GC06M053497	1.84
170	PPBP	Pro-Platelet Basic Protein	Protein Coding	42	GC04M073986	1.82
171	TSLP	Thymic Stromal Lymphopoietin	Protein Coding	38	GC05P111070	1.8
172	REN	Renin	Protein Coding	48	GC01M204154	1.79
173	IL18	Interleukin 18	Protein Coding	42	GC11M112143	1.78
174	F3	Coagulation Factor III, Tissue Factor	Protein Coding	45	GC01M094570	1.76
175	ADA	Adenosine Deaminase	Protein Coding	49	GC20M044620	1.76
176	MIR223	MicroRNA 223	RNA Gene	22	GC0XP066018	1.76
177	CSF3	Colony Stimulating Factor 3	Protein Coding	40	GC17P040015	1.75
178	TLR7	Toll Like Receptor 7	Protein Coding	46	GC0XP012867	1.75
179	IL2	Interleukin 2	Protein Coding	44	GC04M122451	1.74
180	SDC1	Syndecan 1	Protein Coding	42	GC02M020200	1.72
181	GATA4	GATA Binding Protein 4	Protein Coding	48	GC08P011676	1.7
182	HCRT	Hypocretin Neuropeptide Precursor	Protein Coding	40	GC17M042185	1.7
183	LEPR	Leptin Receptor	Protein Coding	49	GC01P065421	1.7
184	TNFRSF1A	TNF Receptor Superfamily Member 1A	Protein Coding	48	GC12M006328	1.7
185	ABCC1	ATP Binding Cassette Subfamily C Member 1	Protein Coding	48	GC16P015949	1.7
186	CCL18	C-C Motif Chemokine Ligand 18	Protein Coding	35	GC17P036064	1.7
187	BPI	Bactericidal Permeability Increasing Protein	Protein Coding	41	GC20P038304	1.69
188	PIK3C2A	Phosphatidylinositol-4-Phosphate 3-Kinase Catalytic Subunit Type 2 Alpha	Protein Coding	46	GC11M017506	1.68
189	CXCL1	C-X-C Motif Chemokine Ligand 1	Protein Coding	41	GC04P073869	1.68
190	SFTPC	Surfactant Protein C	Protein Coding	42	GC08P022156	1.67
191	COL4A3	Collagen Type IV Alpha 3 Chain	Protein Coding	45	GC02P227164	1.65
192	TNFRSF1B	TNF Receptor Superfamily Member 1B	Protein Coding	46	GC01P012167	1.64
193	HCK	HCK Proto-Oncogene, Src Family Tyrosine Kinase	Protein Coding	48	GC20P032052	1.63
194	TLR3	Toll Like Receptor 3	Protein Coding	50	GC04P186059	1.63
195	XDH	Xanthine Dehydrogenase	Protein Coding	46	GC02M031334	1.63
196	SPP1	Secreted Phosphoprotein 1	Protein Coding	46	GC04P087975	1.61
197	GYPA	Glycophorin A (MNS Blood Group)	Protein Coding	44	GC04M144109	1.61
198	BMP6	Bone Morphogenetic Protein 6	Protein Coding	43	GC06P007726	1.59
199	KL	Klotho	Protein Coding	45	GC13P033016	1.57
200	BCL2	BCL2 Apoptosis Regulator	Protein Coding	49	GC18M063123	1.57
201	FGB	Fibrinogen Beta Chain	Protein Coding	46	GC04P154587	1.56
202	CHRM1	Cholinergic Receptor Muscarinic 1	Protein Coding	45	GC11M084574	1.56
203	PARP1	Poly(ADP-Ribose) Polymerase 1	Protein Coding	48	GC01M226360	1.55
204	CD40	CD40 Molecule	Protein Coding	47	GC20P046118	1.55
205	MIR145	MicroRNA 145	RNA Gene	23	GC05P149430	1.54
206	XRCC1	X-Ray Repair Cross Complementing 1	Protein Coding	44	GC19M043543	1.54
207	MIR146A	MicroRNA 146a	RNA Gene	23	GC05P160485	1.52
208	CD14	CD14 Molecule	Protein Coding	45	GC05M140631	1.51
209	AQP5	Aquaporin 5	Protein Coding	46	GC12P049961	1.5
210	TNFRSF11B	TNF Receptor Superfamily Member 11b	Protein Coding	48	GC08M118923	1.5
211	CDKN2A	Cyclin Dependent Kinase Inhibitor 2A	Protein Coding	49	GC09M021967	1.5
212	MMP13	Matrix Metallopeptidase 13	Protein Coding	50	GC11M102942	1.48
213	HDAC9	Histone Deacetylase 9	Protein Coding	46	GC07P018086	1.48
214	PDCD1	Programmed Cell Death 1	Protein Coding	46	GC02M241849	1.47
215	SELL	Selectin L	Protein Coding	42	GC01M169690	1.47
216	LCN2	Lipocalin 2	Protein Coding	43	GC09P128149	1.47
217	MYH7	Myosin Heavy Chain 7	Protein Coding	47	GC14M023412	1.46
218	LTB4R	Leukotriene B4 Receptor	Protein Coding	44	GC14P024311	1.46
219	ANXA1	Annexin A1	Protein Coding	48	GC09P073151	1.46
220	S100A9	S100 Calcium Binding Protein A9	Protein Coding	42	GC01P153357	1.46
221	ENTPD1	Ectonucleoside Triphosphate Diphosphohydrolase 1	Protein Coding	46	GC10P095711	1.46
222	CYP1A2	Cytochrome P450 Family 1 Subfamily A Member 2	Protein Coding	46	GC15P074748	1.45
223	MMP7	Matrix Metallopeptidase 7	Protein Coding	47	GC11M102425	1.45
224	IL6R	Interleukin 6 Receptor	Protein Coding	48	GC01P154405	1.44
225	MUC1	Mucin 1, Cell Surface Associated	Protein Coding	48	GC01M155185	1.44
226	XRCC5	X-Ray Repair Cross Complementing 5	Protein Coding	44	GC02P216107	1.43
227	HSPA1A	Heat Shock Protein Family A (Hsp70) Member 1A	Protein Coding	44	GC06P076883	1.43
228	CALCA	Calcitonin Related Polypeptide Alpha	Protein Coding	44	GC11M014945	1.42
229	B3GAT1	Beta-1,3-Glucuronyltransferase 1	Protein Coding	44	GC11M134378	1.41
230	ABCB1	ATP Binding Cassette Subfamily B Member 1	Protein Coding	50	GC07M087504	1.41
231	UCP3	Uncoupling Protein 3	Protein Coding	42	GC11M074000	1.41
232	APEX1	Apurinic/Apyrimidinic Endodeoxyribonuclease 1	Protein Coding	44	GC14P020455	1.41
233	BSG	Basigin (Ok Blood Group)	Protein Coding	43	GC19P000571	1.39
234	IL33	Interleukin 33	Protein Coding	38	GC09P006350	1.38
235	SOCS5	Suppressor Of Cytokine Signaling 5	Protein Coding	41	GC02P046698	1.38
236	FGF2	Fibroblast Growth Factor 2	Protein Coding	45	GC04P122826	1.38
237	CST3	Cystatin C	Protein Coding	44	GC20M023646	1.38
238	LEPQTL1	Leptin, Serum Levels Of	Genetic Locus	3	GC02U903086	1.38
239	GCLM	Glutamate-Cysteine Ligase Modifier Subunit	Protein Coding	41	GC01M093885	1.36
240	GDF15	Growth Differentiation Factor 15	Protein Coding	42	GC19P050952	1.36
241	PTEN	Phosphatase And Tensin Homolog	Protein Coding	50	GC10P090708	1.34
242	SMAD3	SMAD Family Member 3	Protein Coding	49	GC15P067063	1.34
243	VWF	Von Willebrand Factor	Protein Coding	48	GC12M005917	1.34
244	SESN2	Sestrin 2	Protein Coding	37	GC01P028270	1.34
245	MAPK1	Mitogen-Activated Protein Kinase 1	Protein Coding	50	GC22M021759	1.33
246	DPP4	Dipeptidyl Peptidase 4	Protein Coding	49	GC02M161992	1.33
247	CCL13	C-C Motif Chemokine Ligand 13	Protein Coding	36	GC17P034356	1.33
248	HSPB1	Heat Shock Protein Family B (Small) Member 1	Protein Coding	50	GC07P076302	1.32
249	F2	Coagulation Factor II, Thrombin	Protein Coding	48	GC11P046720	1.32
250	FLT1	Fms Related Receptor Tyrosine Kinase 1	Protein Coding	50	GC13M028300	1.32
251	IL2RA	Interleukin 2 Receptor Subunit Alpha	Protein Coding	49	GC10M006010	1.32
252	F2R	Coagulation Factor II Thrombin Receptor	Protein Coding	46	GC05P076716	1.32
253	NLRP3	NLR Family Pyrin Domain Containing 3	Protein Coding	46	GC01P247415	1.31
254	IL1RAP	Interleukin 1 Receptor Accessory Protein	Protein Coding	44	GC03P190514	1.31
255	SFTPA2	Surfactant Protein A2	Protein Coding	41	GC10M081337	1.31
256	CX3CL1	C-X3-C Motif Chemokine Ligand 1	Protein Coding	42	GC16P057372	1.31
257	CXCL11	C-X-C Motif Chemokine Ligand 11	Protein Coding	40	GC04M076033	1.31
258	CXCL9	C-X-C Motif Chemokine Ligand 9	Protein Coding	38	GC04M076001	1.31
259	IL10RA	Interleukin 10 Receptor Subunit Alpha	Protein Coding	45	GC11P117987	1.3
260	CD28	CD28 Molecule	Protein Coding	45	GC02P203706	1.3
261	SLC6A4	Solute Carrier Family 6 Member 4	Protein Coding	48	GC17M030194	1.3
262	CYP2A6	Cytochrome P450 Family 2 Subfamily A Member 6	Protein Coding	48	GC19M040843	1.3
263	TNNT2	Troponin T2, Cardiac Type	Protein Coding	48	GC01M201359	1.29
264	MIR125A	MicroRNA 125a	RNA Gene	22	GC19P053334	1.29
265	LBP	Lipopolysaccharide Binding Protein	Protein Coding	44	GC20P038346	1.29
266	PSMA4	Proteasome 20S Subunit Alpha 4	Protein Coding	43	GC15P078540	1.29
267	CHRNA4	Cholinergic Receptor Nicotinic Alpha 4 Subunit	Protein Coding	48	GC20M063343	1.28
268	TNFSF11	TNF Superfamily Member 11	Protein Coding	46	GC13P042562	1.28
269	CRHR1	Corticotropin Releasing Hormone Receptor 1	Protein Coding	44	GC17P045784	1.27
270	POSTN	Periostin	Protein Coding	44	GC13M037562	1.27
271	IL32	Interleukin 32	Protein Coding	38	GC16P009928	1.27
272	MATR3	Matrin 3	Protein Coding	41	GC05P139274	1.26
273	ACE2	Angiotensin Converting Enzyme 2	Protein Coding	48	GC0XM015494	1.26
274	GPT	Glutamic--Pyruvic Transaminase	Protein Coding	41	GC08P144502	1.24
275	HPRT1	Hypoxanthine Phosphoribosyltransferase 1	Protein Coding	46	GC0XP134460	1.24
276	CYSLTR1	Cysteinyl Leukotriene Receptor 1	Protein Coding	42	GC0XM078271	1.24
277	IL17F	Interleukin 17F	Protein Coding	42	GC06M061661	1.23
278	CDC6	Cell Division Cycle 6	Protein Coding	44	GC17P040287	1.23
279	TF	Transferrin	Protein Coding	49	GC03P133805	1.22
280	DEFB4A	Defensin Beta 4A	Protein Coding	34	GC08P007895	1.22
281	IL4R	Interleukin 4 Receptor	Protein Coding	47	GC16P027659	1.22
282	GSTO1	Glutathione S-Transferase Omega 1	Protein Coding	44	GC10P104235	1.21
283	RELB	RELB Proto-Oncogene, NF-KB Subunit	Protein Coding	44	GC19P052007	1.21
284	SUV39H1	SUV39H1 Histone Lysine Methyltransferase	Protein Coding	43	GC0XP050309	1.21
285	KDR	Kinase Insert Domain Receptor	Protein Coding	52	GC04M055078	1.21
286	CAV1	Caveolin 1	Protein Coding	47	GC07P116524	1.21
287	HLA-C	Major Histocompatibility Complex, Class I, C	Protein Coding	45	GC06M061260	1.2
288	ACHE	Acetylcholinesterase (Cartwright Blood Group)	Protein Coding	45	GC07M100889	1.2
289	PDE4B	Phosphodiesterase 4B	Protein Coding	44	GC01P065792	1.2
290	CXCR6	C-X-C Motif Chemokine Receptor 6	Protein Coding	39	GC03P046271	1.2
291	HYDIN	HYDIN Axonemal Central Pair Apparatus Protein	Protein Coding	37	GC16M070905	1.2
292	MCAM	Melanoma Cell Adhesion Molecule	Protein Coding	41	GC11M119308	1.2
293	BGLAP	Bone Gamma-Carboxyglutamate Protein	Protein Coding	40	GC01P156242	1.2
294	TLR9	Toll Like Receptor 9	Protein Coding	45	GC03M052222	1.19
295	ATM	ATM Serine/Threonine Kinase	Protein Coding	52	GC11P108222	1.19
296	MYOD1	Myogenic Differentiation 1	Protein Coding	46	GC11P017741	1.19
297	THBD	Thrombomodulin	Protein Coding	45	GC20M023026	1.19
298	TGFBR2	Transforming Growth Factor Beta Receptor 2	Protein Coding	50	GC03P030623	1.19
299	CHRM2	Cholinergic Receptor Muscarinic 2	Protein Coding	48	GC07P136868	1.19
300	HYKK	Hydroxylysine Kinase	Protein Coding	31	GC15P078507	1.19
301	MIR132	MicroRNA 132	RNA Gene	22	GC17M002049	1.19
302	TFAM	Transcription Factor A, Mitochondrial	Protein Coding	42	GC10P058385	1.18
303	TNC	Tenascin C	Protein Coding	49	GC09M115019	1.17
304	NOX4	NADPH Oxidase 4	Protein Coding	41	GC11M089324	1.17
305	KAT2B	Lysine Acetyltransferase 2B	Protein Coding	46	GC03P020043	1.17
306	TTN	Titin	Protein Coding	46	GC02M178525	1.17
307	IL1R1	Interleukin 1 Receptor Type 1	Protein Coding	45	GC02P102136	1.17
308	CD274	CD274 Molecule	Protein Coding	43	GC09P005450	1.17
309	AVP	Arginine Vasopressin	Protein Coding	45	GC20M003082	1.16
310	VIPR1	Vasoactive Intestinal Peptide Receptor 1	Protein Coding	45	GC03P042490	1.16
311	HBEGF	Heparin Binding EGF Like Growth Factor	Protein Coding	43	GC05M140332	1.16
312	ESM1	Endothelial Cell Specific Molecule 1	Protein Coding	40	GC05M054977	1.16
313	PON1	Paraoxonase 1	Protein Coding	47	GC07M095297	1.16
314	IL16	Interleukin 16	Protein Coding	40	GC15P081159	1.16
315	RAD51	RAD51 Recombinase	Protein Coding	51	GC15P040694	1.16
316	BRCA1	BRCA1 DNA Repair Associated	Protein Coding	49	GC17M043044	1.16
317	BRCA2	BRCA2 DNA Repair Associated	Protein Coding	48	GC13P032315	1.16
318	TTR	Transthyretin	Protein Coding	48	GC18P031557	1.15
319	SERPINA7	Serpin Family A Member 7	Protein Coding	40	GC0XM106032	1.15
320	MSTN	Myostatin	Protein Coding	45	GC02M190055	1.15
321	KLRK1	Killer Cell Lectin Like Receptor K1	Protein Coding	40	GC12M019788	1.15
322	TGFBR1	Transforming Growth Factor Beta Receptor 1	Protein Coding	52	GC09P099104	1.14
323	CDKN1A	Cyclin Dependent Kinase Inhibitor 1A	Protein Coding	48	GC06P077011	1.14
324	IGF1	Insulin Like Growth Factor 1	Protein Coding	48	GC12M102395	1.14
325	BAX	BCL2 Associated X, Apoptosis Regulator	Protein Coding	47	GC19P048954	1.14
326	TREM1	Triggering Receptor Expressed On Myeloid Cells 1	Protein Coding	40	GC06M041267	1.14
327	WWOX	WW Domain Containing Oxidoreductase	Protein Coding	46	GC16P078099	1.13
328	CA3	Carbonic Anhydrase 3	Protein Coding	41	GC08P085373	1.13
329	CTNNB1	Catenin Beta 1	Protein Coding	52	GC03P041236	1.13
330	FBXO32	F-Box Protein 32	Protein Coding	40	GC08M123500	1.13
331	CASP3	Caspase 3	Protein Coding	48	GC04M184627	1.12
332	DCN	Decorin	Protein Coding	47	GC12M091140	1.12
333	EPAS1	Endothelial PAS Domain Protein 1	Protein Coding	48	GC02P046293	1.11
334	CD27	CD27 Molecule	Protein Coding	45	GC12P018529	1.11
335	PLCE1	Phospholipase C Epsilon 1	Protein Coding	44	GC10P093993	1.11
336	CD63	CD63 Molecule	Protein Coding	41	GC12M055725	1.11
337	CDYL	Chromodomain Y Like	Protein Coding	40	GC06P004706	1.11
338	RAB4B	RAB4B, Member RAS Oncogene Family	Protein Coding	38	GC19P051779	1.11
339	ZBTB9	Zinc Finger And BTB Domain Containing 9	Protein Coding	32	GC06P033453	1.11
340	CYBB	Cytochrome B-245 Beta Chain	Protein Coding	46	GC0XP037780	1.11
341	ERCC5	ERCC Excision Repair 5, Endonuclease	Protein Coding	44	GC13P102845	1.11
342	FANCA	FA Complementation Group A	Protein Coding	48	GC16M089801	1.1
343	LIG1	DNA Ligase 1	Protein Coding	45	GC19M048115	1.1
344	LIG3	DNA Ligase 3	Protein Coding	45	GC17P034980	1.1
345	RAD54L	RAD54 Like	Protein Coding	45	GC01P046313	1.1
346	WRN	WRN RecQ Like Helicase	Protein Coding	45	GC08P031033	1.1
347	TERF2	Telomeric Repeat Binding Factor 2	Protein Coding	40	GC16M069355	1.1
348	PDE4C	Phosphodiesterase 4C	Protein Coding	44	GC19M018237	1.09
349	MIR146B	MicroRNA 146b	RNA Gene	21	GC10P102436	1.09
350	CYP3A4	Cytochrome P450 Family 3 Subfamily A Member 4	Protein Coding	49	GC07M099759	1.09
351	IL22	Interleukin 22	Protein Coding	41	GC12M068248	1.09
352	ITGB3	Integrin Subunit Beta 3	Protein Coding	49	GC17P051053	1.08
353	HLA-A	Major Histocompatibility Complex, Class I, A	Protein Coding	46	GC06P076821	1.08
354	RBP4	Retinol Binding Protein 4	Protein Coding	44	GC10M093591	1.08
355	FGF7	Fibroblast Growth Factor 7	Protein Coding	41	GC15P049423	1.08
356	MIR34A	MicroRNA 34a	RNA Gene	23	GC01M009151	1.08
357	LRP5	LDL Receptor Related Protein 5	Protein Coding	49	GC11P068298	1.08
358	BDNF	Brain Derived Neurotrophic Factor	Protein Coding	46	GC11M027654	1.07
359	TERT	Telomerase Reverse Transcriptase	Protein Coding	50	GC05M001253	1.06
360	PIM3	Pim-3 Proto-Oncogene, Serine/Threonine Kinase	Protein Coding	39	GC22P049960	1.06
361	HGF	Hepatocyte Growth Factor	Protein Coding	51	GC07M081699	1.06
362	STAT1	Signal Transducer And Activator Of Transcription 1	Protein Coding	51	GC02M190908	1.06
363	AHR	Aryl Hydrocarbon Receptor	Protein Coding	48	GC07P016916	1.06
364	MIF	Macrophage Migration Inhibitory Factor	Protein Coding	47	GC22P023894	1.06
365	COL18A1	Collagen Type XVIII Alpha 1 Chain	Protein Coding	46	GC21P045405	1.06
366	KRAS	KRAS Proto-Oncogene, GTPase	Protein Coding	49	GC12M025204	1.05
367	NOTCH3	Notch Receptor 3	Protein Coding	49	GC19M015159	1.05
368	CD86	CD86 Molecule	Protein Coding	42	GC03P122055	1.05
369	CEACAM5	CEA Cell Adhesion Molecule 5	Protein Coding	42	GC19P051844	1.04
370	ADRB1	Adrenoceptor Beta 1	Protein Coding	48	GC10P114044	1.04
371	HSP90AB1	Heat Shock Protein 90 Alpha Family Class B Member 1	Protein Coding	46	GC06P044246	1.04
372	HSP90B1	Heat Shock Protein 90 Beta Family Member 1	Protein Coding	44	GC12P103930	1.04
373	FOXP3	Forkhead Box P3	Protein Coding	46	GC0XM049250	1.04
374	C5AR1	Complement C5a Receptor 1	Protein Coding	44	GC19P047290	1.03
375	COMT	Catechol-O-Methyltransferase	Protein Coding	50	GC22P019941	1.03
376	ITGB2	Integrin Subunit Beta 2	Protein Coding	49	GC21M044885	1.03
377	XRCC4	X-Ray Repair Cross Complementing 4	Protein Coding	43	GC05P083077	1.03
378	XRCC3	X-Ray Repair Cross Complementing 3	Protein Coding	42	GC14M103697	1.03
379	ALPL	Alkaline Phosphatase, Biomineralization Associated	Protein Coding	51	GC01P021508	1.02
380	MIR338	MicroRNA 338	RNA Gene	19	GC17M081126	1.02
381	SLC6A3	Solute Carrier Family 6 Member 3	Protein Coding	49	GC05M001392	1.01
382	DRD2	Dopamine Receptor D2	Protein Coding	49	GC11M113409	1.01
383	TRPM8	Transient Receptor Potential Cation Channel Subfamily M Member 8	Protein Coding	44	GC02P233917	1.01
384	BAK1	BCL2 Antagonist/Killer 1	Protein Coding	44	GC06M033572	1.01
385	LCN1	Lipocalin 1	Protein Coding	40	GC09P135521	1.01
386	CUL1	Cullin 1	Protein Coding	43	GC07P148697	1.01
387	NKX2-1	NK2 Homeobox 1	Protein Coding	45	GC14M036516	1.01
388	FN1	Fibronectin 1	Protein Coding	49	GC02M215360	1
389	GZMA	Granzyme A	Protein Coding	42	GC05P055102	1
390	PGF	Placental Growth Factor	Protein Coding	42	GC14M074941	1
391	IFNB1	Interferon Beta 1	Protein Coding	42	GC09M021077	1
392	FGL2	Fibrinogen Like 2	Protein Coding	41	GC07M077193	1
393	SFRP2	Secreted Frizzled Related Protein 2	Protein Coding	41	GC04M153780	1
394	FGFR2	Fibroblast Growth Factor Receptor 2	Protein Coding	53	GC10M121478	0.99
395	MSH6	MutS Homolog 6	Protein Coding	49	GC02P047695	0.99
396	FOXO1	Forkhead Box O1	Protein Coding	48	GC13M040555	0.99
397	GLP1R	Glucagon Like Peptide 1 Receptor	Protein Coding	46	GC06P039048	0.99
398	FABP4	Fatty Acid Binding Protein 4	Protein Coding	43	GC08M081478	0.99
399	IGFBP5	Insulin Like Growth Factor Binding Protein 5	Protein Coding	42	GC02M216672	0.99
400	BAMBI	BMP And Activin Membrane Bound Inhibitor	Protein Coding	42	GC10P028685	0.99
401	TRIM63	Tripartite Motif Containing 63	Protein Coding	41	GC01M026062	0.99
402	MBD2	Methyl-CpG Binding Domain Protein 2	Protein Coding	40	GC18M054151	0.99
403	TGIF1	TGFB Induced Factor Homeobox 1	Protein Coding	45	GC18P003411	0.99
404	MTOR	Mechanistic Target Of Rapamycin Kinase	Protein Coding	52	GC01M011106	0.98
405	RELA	RELA Proto-Oncogene, NF-KB Subunit	Protein Coding	50	GC11M065653	0.98
406	GSK3B	Glycogen Synthase Kinase 3 Beta	Protein Coding	48	GC03M119821	0.98
407	VIP	Vasoactive Intestinal Peptide	Protein Coding	44	GC06P152750	0.98
408	IL3	Interleukin 3	Protein Coding	42	GC05P132060	0.98
409	IGHE	Immunoglobulin Heavy Constant Epsilon	Protein Coding	30	GC14M112095	0.98
410	NCF2	Neutrophil Cytosolic Factor 2	Protein Coding	46	GC01M183555	0.98
411	MDM2	MDM2 Proto-Oncogene	Protein Coding	52	GC12P068808	0.97
412	NEDD4	NEDD4 E3 Ubiquitin Protein Ligase	Protein Coding	46	GC15M055826	0.97
413	PTGS1	Prostaglandin-Endoperoxide Synthase 1	Protein Coding	46	GC09P122370	0.97
414	PPARGC1A	PPARG Coactivator 1 Alpha	Protein Coding	45	GC04M023755	0.97
415	TNFSF10	TNF Superfamily Member 10	Protein Coding	44	GC03M172505	0.97
416	CCR7	C-C Motif Chemokine Receptor 7	Protein Coding	44	GC17M041052	0.97
417	TGFB2	Transforming Growth Factor Beta 2	Protein Coding	50	GC01P218345	0.96
418	EGLN2	Egl-9 Family Hypoxia Inducible Factor 2	Protein Coding	44	GC19P051782	0.96
419	GPX3	Glutathione Peroxidase 3	Protein Coding	42	GC05P150997	0.96
420	PIGR	Polymeric Immunoglobulin Receptor	Protein Coding	41	GC01M206928	0.96
421	CRISPLD2	Cysteine Rich Secretory Protein LCCL Domain Containing 2	Protein Coding	38	GC16P084819	0.95
422	GRIK2	Glutamate Ionotropic Receptor Kainate Type Subunit 2	Protein Coding	47	GC06P100962	0.94
423	OAT	Ornithine Aminotransferase	Protein Coding	47	GC10M124397	0.94
424	CCR1	C-C Motif Chemokine Receptor 1	Protein Coding	45	GC03M046218	0.94
425	CRYAB	Crystallin Alpha B	Protein Coding	44	GC11M111908	0.94
426	GHRL	Ghrelin And Obestatin Prepropeptide	Protein Coding	43	GC03M010285	0.94
427	BPIFA1	BPI Fold Containing Family A Member 1	Protein Coding	36	GC20P033235	0.94
428	BPIFB1	BPI Fold Containing Family B Member 1	Protein Coding	34	GC20P033273	0.94
429	IL15	Interleukin 15	Protein Coding	40	GC04P141636	0.93
430	NFKBIA	NFKB Inhibitor Alpha	Protein Coding	49	GC14M035401	0.93
431	FGA	Fibrinogen Alpha Chain	Protein Coding	48	GC04M154583	0.93
432	VCAN	Versican	Protein Coding	48	GC05P083471	0.93
433	SELP	Selectin P	Protein Coding	45	GC01M169558	0.93
434	PPIA	Peptidylprolyl Isomerase A	Protein Coding	45	GC07P044807	0.93
435	COX5A	Cytochrome C Oxidase Subunit 5A	Protein Coding	43	GC15M074919	0.93
436	ADAM8	ADAM Metallopeptidase Domain 8	Protein Coding	42	GC10M133262	0.93
437	FCGR1A	Fc Gamma Receptor Ia	Protein Coding	41	GC01P149788	0.93
438	CD8A	CD8a Molecule	Protein Coding	45	GC02M086784	0.92
439	F2RL1	F2R Like Trypsin Receptor 1	Protein Coding	45	GC05P076818	0.92
440	IL17RA	Interleukin 17 Receptor A	Protein Coding	44	GC22P018163	0.92
441	ANGPTL4	Angiopoietin Like 4	Protein Coding	44	GC19P008363	0.92
442	WNT5B	Wnt Family Member 5B	Protein Coding	44	GC12P001529	0.92
443	MT2A	Metallothionein 2A	Protein Coding	42	GC16P056939	0.92
444	IL17C	Interleukin 17C	Protein Coding	37	GC16P088638	0.92
445	MIR221	MicroRNA 221	RNA Gene	21	GC0XM045746	0.92
446	MET	MET Proto-Oncogene, Receptor Tyrosine Kinase	Protein Coding	52	GC07P116672	0.91
447	GSTM3	Glutathione S-Transferase Mu 3	Protein Coding	46	GC01M109733	0.9
448	VEGFC	Vascular Endothelial Growth Factor C	Protein Coding	46	GC04M176683	0.9
449	FGF23	Fibroblast Growth Factor 23	Protein Coding	45	GC12M004368	0.9
450	BID	BH3 Interacting Domain Death Agonist	Protein Coding	44	GC22M017734	0.9
451	LRP1B	LDL Receptor Related Protein 1B	Protein Coding	41	GC02M140231	0.9
452	MGAT5	Alpha-1,6-Mannosylglycoprotein 6-Beta-N-Acetylglucosaminyltransferase	Protein Coding	40	GC02P134119	0.9
453	SIGLEC9	Sialic Acid Binding Ig Like Lectin 9	Protein Coding	37	GC19P051124	0.9
454	RET	Ret Proto-Oncogene	Protein Coding	52	GC10P043121	0.89
455	STAT3	Signal Transducer And Activator Of Transcription 3	Protein Coding	50	GC17M042313	0.89
456	HFE	Homeostatic Iron Regulator	Protein Coding	44	GC06P026087	0.89
457	BMPR2	Bone Morphogenetic Protein Receptor Type 2	Protein Coding	49	GC02P202376	0.89
458	CHRNA1	Cholinergic Receptor Nicotinic Alpha 1 Subunit	Protein Coding	45	GC02M174747	0.89
459	CHIT1	Chitinase 1	Protein Coding	43	GC01M203181	0.89
460	PRL	Prolactin	Protein Coding	42	GC06M022287	0.89
461	PRKN	Parkin RBR E3 Ubiquitin Protein Ligase	Protein Coding	38	GC06M161348	0.89
462	MIR150	MicroRNA 150	RNA Gene	22	GC19M049500	0.89
463	MIR1246	MicroRNA 1246	RNA Gene	14	GC02M176600	0.89
464	S100A8	S100 Calcium Binding Protein A8	Protein Coding	42	GC01M153391	0.88
465	ANPEP	Alanyl Aminopeptidase, Membrane	Protein Coding	49	GC15M089784	0.88
466	CPT2	Carnitine Palmitoyltransferase 2	Protein Coding	49	GC01P053196	0.88
467	MAPT	Microtubule Associated Protein Tau	Protein Coding	49	GC17P045894	0.88
468	GAA	Alpha Glucosidase	Protein Coding	48	GC17P080101	0.88
469	SLC4A1	Solute Carrier Family 4 Member 1 (Diego Blood Group)	Protein Coding	48	GC17M044786	0.88
470	MUSK	Muscle Associated Receptor Tyrosine Kinase	Protein Coding	47	GC09P110668	0.88
471	CSF2RB	Colony Stimulating Factor 2 Receptor Subunit Beta	Protein Coding	47	GC22P036913	0.88
472	TNFRSF13B	TNF Receptor Superfamily Member 13B	Protein Coding	46	GC17M016929	0.88
473	RYR1	Ryanodine Receptor 1	Protein Coding	46	GC19P051535	0.88
474	ACTA1	Actin Alpha 1, Skeletal Muscle	Protein Coding	46	GC01M229460	0.88
475	DMD	Dystrophin	Protein Coding	46	GC0XM031097	0.88
476	FHL1	Four And A Half LIM Domains 1	Protein Coding	45	GC0XP136146	0.88
477	DCTN1	Dynactin Subunit 1	Protein Coding	45	GC02M074361	0.88
478	ACADVL	Acyl-CoA Dehydrogenase Very Long Chain	Protein Coding	45	GC17P007219	0.88
479	LAMA2	Laminin Subunit Alpha 2	Protein Coding	44	GC06P128863	0.88
480	CSF2RA	Colony Stimulating Factor 2 Receptor Subunit Alpha	Protein Coding	44	GC0XP001571	0.88
481	MECP2	Methyl-CpG Binding Protein 2	Protein Coding	44	GC0XM154021	0.88
482	MYL1	Myosin Light Chain 1	Protein Coding	42	GC02M210290	0.88
483	IGHMBP2	Immunoglobulin Mu DNA Binding Protein 2	Protein Coding	42	GC11P068903	0.88
484	SURF1	SURF1 Cytochrome C Oxidase Assembly Factor	Protein Coding	42	GC09M133351	0.88
485	MEGF10	Multiple EGF Like Domains 10	Protein Coding	42	GC05P127230	0.88
486	NFU1	NFU1 Iron-Sulfur Cluster Scaffold	Protein Coding	41	GC02M069395	0.88
487	MYPN	Myopalladin	Protein Coding	41	GC10P068106	0.88
488	SLC6A20	Solute Carrier Family 6 Member 20	Protein Coding	41	GC03M045755	0.88
489	TK2	Thymidine Kinase 2	Protein Coding	41	GC16M066508	0.88
490	GLE1	GLE1 RNA Export Mediator	Protein Coding	40	GC09P128504	0.88
491	FKRP	Fukutin Related Protein	Protein Coding	40	GC19P046746	0.88
492	PF4	Platelet Factor 4	Protein Coding	40	GC04M073980	0.88
493	TRIP4	Thyroid Hormone Receptor Interactor 4	Protein Coding	40	GC15P092226	0.88
494	SLC52A3	Solute Carrier Family 52 Member 3	Protein Coding	38	GC20M000741	0.88
495	BOLA3	BolA Family Member 3	Protein Coding	38	GC02M074136	0.88
496	LMOD3	Leiomodin 3	Protein Coding	38	GC03M069156	0.88
497	KLHL40	Kelch Like Family Member 40	Protein Coding	36	GC03P042685	0.88
498	IBA57	Iron-Sulfur Cluster Assembly Factor IBA57	Protein Coding	35	GC01P228165	0.88
499	TRMT10C	TRNA Methyltransferase 10C, Mitochondrial RNase P Subunit	Protein Coding	34	GC03P101561	0.88
500	MESD	Mesoderm Development LRP Chaperone	Protein Coding	34	GC15M080964	0.88
501	SELENON	Selenoprotein N	Protein Coding	33	GC01P025800	0.88
502	TTN-AS1	TTN Antisense RNA 1	RNA Gene	17	GC02P178521	0.88
503	HDAC6	Histone Deacetylase 6	Protein Coding	51	GC0XP048801	0.87
504	PLAU	Plasminogen Activator, Urokinase	Protein Coding	50	GC10P073909	0.87
505	UCHL1	Ubiquitin C-Terminal Hydrolase L1	Protein Coding	49	GC04P041256	0.87
506	TNFRSF10B	TNF Receptor Superfamily Member 10b	Protein Coding	49	GC08M023020	0.87
507	SDHB	Succinate Dehydrogenase Complex Iron Sulfur Subunit B	Protein Coding	47	GC01M017842	0.87
508	PPARD	Peroxisome Proliferator Activated Receptor Delta	Protein Coding	46	GC06P076988	0.87
509	STAT4	Signal Transducer And Activator Of Transcription 4	Protein Coding	45	GC02M191029	0.87
510	EPX	Eosinophil Peroxidase	Protein Coding	44	GC17P058192	0.87
511	ADAM19	ADAM Metallopeptidase Domain 19	Protein Coding	43	GC05M157395	0.87
512	MVP	Major Vault Protein	Protein Coding	40	GC16P039370	0.87
513	MUC4	Mucin 4, Cell Surface Associated	Protein Coding	40	GC03M195746	0.87
514	CD200	CD200 Molecule	Protein Coding	40	GC03P112332	0.87
515	CYP2F2P	Cytochrome P450 Family 2 Subfamily F Member 2, Pseudogene	Pseudogene	11	GC19M040818	0.87
516	CDH15	Cadherin 15	Protein Coding	44	GC16P089171	0.87
517	IL11	Interleukin 11	Protein Coding	40	GC19M055364	0.87
518	CDK1	Cyclin Dependent Kinase 1	Protein Coding	44	GC10P060772	0.86
519	WNT5A	Wnt Family Member 5A	Protein Coding	49	GC03M055465	0.86
520	KRT18	Keratin 18	Protein Coding	48	GC12P052948	0.86
521	KNG1	Kininogen 1	Protein Coding	46	GC03P186717	0.86
522	TNFRSF11A	TNF Receptor Superfamily Member 11a	Protein Coding	45	GC18P062325	0.86
523	TET2	Tet Methylcytosine Dioxygenase 2	Protein Coding	45	GC04P105145	0.86
524	HDAC7	Histone Deacetylase 7	Protein Coding	44	GC12M047782	0.86
525	HYAL2	Hyaluronidase 2	Protein Coding	44	GC03M050317	0.86
526	KLF6	Kruppel Like Factor 6	Protein Coding	42	GC10M003779	0.86
527	HBA1	Hemoglobin Subunit Alpha 1	Protein Coding	42	GC16P009809	0.86
528	FSCN1	Fascin Actin-Bundling Protein 1	Protein Coding	42	GC07P005592	0.86
529	SPINT1	Serine Peptidase Inhibitor, Kunitz Type 1	Protein Coding	41	GC15P040844	0.86
530	TET3	Tet Methylcytosine Dioxygenase 3	Protein Coding	40	GC02P073986	0.86
531	USH2A	Usherin	Protein Coding	39	GC01M215622	0.86
532	LAMP3	Lysosomal Associated Membrane Protein 3	Protein Coding	38	GC03M183122	0.86
533	TET1	Tet Methylcytosine Dioxygenase 1	Protein Coding	38	GC10P068560	0.86
534	MAML3	Mastermind Like Transcriptional Coactivator 3	Protein Coding	38	GC04M139716	0.86
535	SOX1	SRY-Box Transcription Factor 1	Protein Coding	37	GC13P112067	0.86
536	CXCL14	C-X-C Motif Chemokine Ligand 14	Protein Coding	37	GC05M135617	0.86
537	FNDC5	Fibronectin Type III Domain Containing 5	Protein Coding	34	GC01M033105	0.86
538	NME9	NME/NM23 Family Member 9	Protein Coding	31	GC03M138261	0.86
539	MIR149	MicroRNA 149	RNA Gene	22	GC02P240456	0.86
540	HOXA-AS2	HOXA Cluster Antisense RNA 2	RNA Gene	19	GC07P027107	0.86
541	DBH	Dopamine Beta-Hydroxylase	Protein Coding	50	GC09P133636	0.84
542	PLA2G7	Phospholipase A2 Group VII	Protein Coding	49	GC06M061586	0.84
543	HMOX2	Heme Oxygenase 2	Protein Coding	46	GC16P004474	0.84
544	PINK1	PTEN Induced Kinase 1	Protein Coding	46	GC01P020634	0.84
545	ACTA2	Actin Alpha 2, Smooth Muscle	Protein Coding	46	GC10M088935	0.84
546	GABRB1	Gamma-Aminobutyric Acid Type A Receptor Subunit Beta1	Protein Coding	45	GC04P046949	0.84
547	S100A4	S100 Calcium Binding Protein A4	Protein Coding	44	GC01M153543	0.84
548	PEPD	Peptidase D	Protein Coding	44	GC19M033386	0.84
549	CD209	CD209 Molecule	Protein Coding	42	GC19M007739	0.84
550	CCL21	C-C Motif Chemokine Ligand 21	Protein Coding	41	GC09M034709	0.84
551	CD1A	CD1a Molecule	Protein Coding	41	GC01P158255	0.84
552	BNIP3L	BCL2 Interacting Protein 3 Like	Protein Coding	41	GC08P026296	0.84
553	NOS1AP	Nitric Oxide Synthase 1 Adaptor Protein	Protein Coding	39	GC01P162069	0.84
554	CD207	CD207 Molecule	Protein Coding	39	GC02M070830	0.84
555	SREK1	Splicing Regulatory Glutamic Acid And Lysine Rich Protein 1	Protein Coding	37	GC05P066139	0.84
556	CCL26	C-C Motif Chemokine Ligand 26	Protein Coding	37	GC07M075769	0.84
557	CCL24	C-C Motif Chemokine Ligand 24	Protein Coding	36	GC07M076562	0.84
558	CALN1	Calneuron 1	Protein Coding	34	GC07M071780	0.84
559	MIR196A2	MicroRNA 196a-2	RNA Gene	23	GC12P054900	0.84
560	TRA	T Cell Receptor Alpha Locus	Protein Coding	18	GC14P021621	0.84
561	MIR542	MicroRNA 542	RNA Gene	18	GC0XM134638	0.84
562	MIR2113	MicroRNA 2113	RNA Gene	12	GC06P098024	0.84
563	NGF	Nerve Growth Factor	Protein Coding	49	GC01M115285	0.82
564	CP	Ceruloplasmin	Protein Coding	49	GC03M149162	0.82
565	ADAMTS13	ADAM Metallopeptidase With Thrombospondin Type 1 Motif 13	Protein Coding	48	GC09P133414	0.82
566	B2M	Beta-2-Microglobulin	Protein Coding	48	GC15P044711	0.82
567	NTRK1	Neurotrophic Receptor Tyrosine Kinase 1	Protein Coding	48	GC01P156815	0.82
568	FBLN5	Fibulin 5	Protein Coding	46	GC14M091869	0.82
569	SIRT3	Sirtuin 3	Protein Coding	46	GC11M000215	0.82
570	PPARA	Peroxisome Proliferator Activated Receptor Alpha	Protein Coding	45	GC22P046150	0.82
571	SLIT2	Slit Guidance Ligand 2	Protein Coding	45	GC04P020287	0.82
572	ADCYAP1R1	ADCYAP Receptor Type I	Protein Coding	45	GC07P031058	0.82
573	ALOX5AP	Arachidonate 5-Lipoxygenase Activating Protein	Protein Coding	44	GC13P030713	0.82
574	VIPR2	Vasoactive Intestinal Peptide Receptor 2	Protein Coding	44	GC07M159028	0.82
575	CEBPB	CCAAT Enhancer Binding Protein Beta	Protein Coding	43	GC20P050190	0.82
576	HNRNPD	Heterogeneous Nuclear Ribonucleoprotein D	Protein Coding	42	GC04M082352	0.82
577	ROBO2	Roundabout Guidance Receptor 2	Protein Coding	42	GC03P075955	0.82
578	LY96	Lymphocyte Antigen 96	Protein Coding	42	GC08P073991	0.82
579	HAS2	Hyaluronan Synthase 2	Protein Coding	41	GC08M121594	0.82
580	SIGLEC8	Sialic Acid Binding Ig Like Lectin 8	Protein Coding	40	GC19M051450	0.82
581	S100A7	S100 Calcium Binding Protein A7	Protein Coding	40	GC01M153457	0.82
582	FN3K	Fructosamine 3 Kinase	Protein Coding	39	GC17P082735	0.82
583	RARRES2	Retinoic Acid Receptor Responder 2	Protein Coding	39	GC07M150333	0.82
584	SLC24A3	Solute Carrier Family 24 Member 3	Protein Coding	39	GC20P019212	0.82
585	SPDEF	SAM Pointed Domain Containing ETS Transcription Factor	Protein Coding	38	GC06M061430	0.82
586	KLRC2	Killer Cell Lectin Like Receptor C2	Protein Coding	36	GC12M019792	0.82
587	NKRF	NFKB Repressing Factor	Protein Coding	36	GC0XM119588	0.82
588	CD24	CD24 Molecule	Protein Coding	34	GC06M106969	0.82
589	MIR494	MicroRNA 494	RNA Gene	18	GC14P109090	0.82
590	MIR320B2	MicroRNA 320b-2	RNA Gene	15	GC01M224257	0.82
591	MIR320B1	MicroRNA 320b-1	RNA Gene	15	GC01P116671	0.82
592	ISCA1P6	Iron-Sulfur Cluster Assembly 1 Pseudogene 6	Pseudogene	7	GC02M128517	0.82
593	FBXO38	F-Box Protein 38	Protein Coding	38	GC05P148383	0.82
594	PCNA	Proliferating Cell Nuclear Antigen	Protein Coding	49	GC20M005114	0.81
595	PDGFRB	Platelet Derived Growth Factor Receptor Beta	Protein Coding	53	GC05M150113	0.8
596	FLT3	Fms Related Receptor Tyrosine Kinase 3	Protein Coding	51	GC13M028003	0.8
597	ADCY1	Adenylate Cyclase 1	Protein Coding	49	GC07P045580	0.8
598	FGG	Fibrinogen Gamma Chain	Protein Coding	48	GC04M154604	0.8
599	YY1	YY1 Transcription Factor	Protein Coding	47	GC14P100238	0.8
600	GRN	Granulin Precursor	Protein Coding	46	GC17P044345	0.8
601	SIRT2	Sirtuin 2	Protein Coding	46	GC19M038878	0.8
602	BCL2L1	BCL2 Like 1	Protein Coding	45	GC20M031664	0.8
603	MAP2K7	Mitogen-Activated Protein Kinase Kinase 7	Protein Coding	45	GC19P007903	0.8
604	MCL1	MCL1 Apoptosis Regulator, BCL2 Family Member	Protein Coding	45	GC01M151420	0.8
605	BECN1	Beclin 1	Protein Coding	44	GC17M042810	0.8
606	SERPINF1	Serpin Family F Member 1	Protein Coding	44	GC17P001761	0.8
607	IL1RL1	Interleukin 1 Receptor Like 1	Protein Coding	41	GC02P102294	0.8
608	ADAM15	ADAM Metallopeptidase Domain 15	Protein Coding	41	GC01P155050	0.8
609	CCL7	C-C Motif Chemokine Ligand 7	Protein Coding	41	GC17P034270	0.8
610	IL19	Interleukin 19	Protein Coding	40	GC01P206770	0.8
611	SERPINA12	Serpin Family A Member 12	Protein Coding	39	GC14M099730	0.8
612	MOCS3	Molybdenum Cofactor Synthesis 3	Protein Coding	38	GC20P050958	0.8
613	CCL4	C-C Motif Chemokine Ligand 4	Protein Coding	38	GC17P036103	0.8
614	CCL22	C-C Motif Chemokine Ligand 22	Protein Coding	37	GC16P057359	0.8
615	IFIT3	Interferon Induced Protein With Tetratricopeptide Repeats 3	Protein Coding	37	GC10P089327	0.8
616	PGAM5	PGAM Family Member 5, Mitochondrial Serine/Threonine Protein Phosphatase	Protein Coding	34	GC12P132710	0.8
617	MIR29A	MicroRNA 29a	RNA Gene	22	GC07M130876	0.8
618	MIR92A1	MicroRNA 92a-1	RNA Gene	20	GC13P091535	0.8
619	MIR92A2	MicroRNA 92a-2	RNA Gene	17	GC0XM134206	0.8
620	MIR6511A2	MicroRNA 6511a-2	RNA Gene	8	GC16P016324	0.8
621	MAPK10	Mitogen-Activated Protein Kinase 10	Protein Coding	49	GC04M085990	0.78
622	RARA	Retinoic Acid Receptor Alpha	Protein Coding	48	GC17P040309	0.78
623	HSPG2	Heparan Sulfate Proteoglycan 2	Protein Coding	47	GC01M021822	0.78
624	ANGPT1	Angiopoietin 1	Protein Coding	45	GC08M107246	0.78
625	CHRNA7	Cholinergic Receptor Nicotinic Alpha 7 Subunit	Protein Coding	45	GC15P031923	0.78
626	FOXA2	Forkhead Box A2	Protein Coding	44	GC20M022581	0.78
627	SMAD7	SMAD Family Member 7	Protein Coding	44	GC18M048919	0.78
628	ANK3	Ankyrin 3	Protein Coding	44	GC10M060026	0.78
629	CDH23	Cadherin Related 23	Protein Coding	44	GC10P071396	0.78
630	NLRP1	NLR Family Pyrin Domain Containing 1	Protein Coding	43	GC17M005499	0.78
631	FOXA1	Forkhead Box A1	Protein Coding	42	GC14M037589	0.78
632	CD96	CD96 Molecule	Protein Coding	42	GC03P111292	0.78
633	BST1	Bone Marrow Stromal Cell Antigen 1	Protein Coding	42	GC04P017265	0.78
634	LRP8	LDL Receptor Related Protein 8	Protein Coding	42	GC01M053243	0.78
635	PIK3R3	Phosphoinositide-3-Kinase Regulatory Subunit 3	Protein Coding	42	GC01M046041	0.78
636	ELMO1	Engulfment And Cell Motility 1	Protein Coding	40	GC07M036860	0.78
637	HSPA12A	Heat Shock Protein Family A (Hsp70) Member 12A	Protein Coding	38	GC10M116671	0.78
638	IL1RAPL2	Interleukin 1 Receptor Accessory Protein Like 2	Protein Coding	38	GC0XP104566	0.78
639	NUDT12	Nudix Hydrolase 12	Protein Coding	38	GC05M103548	0.78
640	CCNL1	Cyclin L1	Protein Coding	38	GC03M157146	0.78
641	CPXM2	Carboxypeptidase X, M14 Family Member 2	Protein Coding	38	GC10M123710	0.78
642	ASTN2	Astrotactin 2	Protein Coding	37	GC09M116425	0.78
643	LACTB	Lactamase Beta	Protein Coding	36	GC15P112676	0.78
644	VEPH1	Ventricular Zone Expressed PH Domain Containing 1	Protein Coding	36	GC03M157259	0.78
645	GIMAP2	GTPase, IMAP Family Member 2	Protein Coding	34	GC07P150686	0.78
646	SCFD2	Sec1 Family Domain Containing 2	Protein Coding	33	GC04M052872	0.78
647	VSIR	V-Set Immunoregulatory Receptor	Protein Coding	32	GC10M071748	0.78
648	TMEM26	Transmembrane Protein 26	Protein Coding	31	GC10M061406	0.78
649	RAB4B-EGLN2	RAB4B-EGLN2 Readthrough (NMD Candidate)	RNA Gene	15	GC19P040778	0.78
650	MUC8	Mucin 8	Protein Coding	14	GC12M132472	0.78
651	MIA-RAB4B	MIA-RAB4B Readthrough (NMD Candidate)	RNA Gene	13	GC19P051778	0.78
652	KRT18P51	Keratin 18 Pseudogene 51	Pseudogene	7	GC04P144573	0.78
653	IPMKP1	Inositol Polyphosphate Multikinase Pseudogene 1	Pseudogene	5	GC13M022833	0.78
654	LOC101928236	Uncharacterized LOC101928236	RNA Gene	5	GC03P157174	0.78
655	LOC101928387	Uncharacterized LOC101928387	RNA Gene	2	GC12P019553	0.78
656	LOC101928912	Uncharacterized LOC101928912	RNA Gene	2	GC12M097230	0.78
657	HLA-DPB1	Major Histocompatibility Complex, Class II, DP Beta 1	Protein Coding	45	GC06P076901	0.77
658	MIR200C	MicroRNA 200c	RNA Gene	22	GC12P018573	0.76
659	EZH2	Enhancer Of Zeste 2 Polycomb Repressive Complex 2 Subunit	Protein Coding	52	GC07M148807	0.76
660	SMAD2	SMAD Family Member 2	Protein Coding	49	GC18M047809	0.76
661	ALDOA	Aldolase, Fructose-Bisphosphate A	Protein Coding	47	GC16P030064	0.76
662	HADHB	Hydroxyacyl-CoA Dehydrogenase Trifunctional Multienzyme Complex Subunit Beta	Protein Coding	46	GC02P026243	0.76
663	MYCN	MYCN Proto-Oncogene, BHLH Transcription Factor	Protein Coding	46	GC02P015949	0.76
664	HYAL1	Hyaluronidase 1	Protein Coding	46	GC03M050299	0.76
665	IL1R2	Interleukin 1 Receptor Type 2	Protein Coding	45	GC02P101991	0.76
666	AGRN	Agrin	Protein Coding	45	GC01P001020	0.76
667	NR4A3	Nuclear Receptor Subfamily 4 Group A Member 3	Protein Coding	44	GC09P099821	0.76
668	S1PR5	Sphingosine-1-Phosphate Receptor 5	Protein Coding	44	GC19M010512	0.76
669	CSTA	Cystatin A	Protein Coding	44	GC03P122325	0.76
670	NOD1	Nucleotide Binding Oligomerization Domain Containing 1	Protein Coding	43	GC07M030424	0.76
671	DDX1	DEAD-Box Helicase 1	Protein Coding	43	GC02P015591	0.76
672	CHIA	Chitinase Acidic	Protein Coding	42	GC01P111291	0.76
673	QKI	QKI, KH Domain Containing RNA Binding	Protein Coding	42	GC06P163414	0.76
674	IGSF3	Immunoglobulin Superfamily Member 3	Protein Coding	41	GC01M116574	0.76
675	CD69	CD69 Molecule	Protein Coding	41	GC12M019779	0.76
676	RTEL1	Regulator Of Telomere Elongation Helicase 1	Protein Coding	41	GC20P063658	0.76
677	ITGAE	Integrin Subunit Alpha E	Protein Coding	40	GC17M004008	0.76
678	AP3D1	Adaptor Related Protein Complex 3 Subunit Delta 1	Protein Coding	40	GC19M004434	0.76
679	DAB2IP	DAB2 Interacting Protein	Protein Coding	40	GC09P121566	0.76
680	HAS1	Hyaluronan Synthase 1	Protein Coding	39	GC19M062343	0.76
681	COMMD10	COMM Domain Containing 10	Protein Coding	32	GC05P116084	0.76
682	MIR155	MicroRNA 155	RNA Gene	20	GC21P025573	0.76
683	MIR15B	MicroRNA 15b	RNA Gene	20	GC03P160404	0.76
684	MIR486-1	MicroRNA 486-1	RNA Gene	18	GC08M041660	0.76
685	MIR486-2	MicroRNA 486-2	RNA Gene	14	GC08P041701	0.76
686	LINC00987	Long Intergenic Non-Protein Coding RNA 987	RNA Gene	13	GC12P009240	0.76
687	GNG5P5	G Protein Subunit Gamma 5 Pseudogene 5	Pseudogene	7	GC13P047307	0.76
688	HAMP	Hepcidin Antimicrobial Peptide	Protein Coding	44	GC19P051384	0.74
689	FST	Follistatin	Protein Coding	47	GC05P053480	0.74
690	TLR8	Toll Like Receptor 8	Protein Coding	47	GC0XP012924	0.74
691	CD40LG	CD40 Ligand	Protein Coding	47	GC0XP136649	0.74
692	TPI1	Triosephosphate Isomerase 1	Protein Coding	46	GC12P018562	0.74
693	UNG	Uracil DNA Glycosylase	Protein Coding	45	GC12P109097	0.74
694	FOSL1	FOS Like 1, AP-1 Transcription Factor Subunit	Protein Coding	44	GC11M084714	0.74
695	COL6A1	Collagen Type VI Alpha 1 Chain	Protein Coding	44	GC21P045981	0.74
696	FOSL2	FOS Like 2, AP-1 Transcription Factor Subunit	Protein Coding	41	GC02P028392	0.74
697	SRF	Serum Response Factor	Protein Coding	41	GC06P043171	0.74
698	ACKR2	Atypical Chemokine Receptor 2	Protein Coding	38	GC03P042804	0.74
699	CRLF2	Cytokine Receptor Like Factor 2	Protein Coding	38	GC0XM001190	0.74
700	CDHR3	Cadherin Related Family Member 3	Protein Coding	36	GC07P105876	0.74
701	IFNL3	Interferon Lambda 3	Protein Coding	34	GC19M039243	0.74
702	SPNS2	Sphingolipid Transporter 2	Protein Coding	34	GC17P004498	0.74
703	MIR1-1	MicroRNA 1-1	RNA Gene	21	GC20P063248	0.74
704	IFNL4	Interferon Lambda 4 (Gene/Pseudogene)	Protein Coding	19	GC19M039246	0.74
705	FANCC	FA Complementation Group C	Protein Coding	47	GC09M095099	0.72
706	FEN1	Flap Structure-Specific Endonuclease 1	Protein Coding	45	GC11P061793	0.72
707	HELLS	Helicase, Lymphoid Specific	Protein Coding	45	GC10P094501	0.72
708	PML	PML Nuclear Body Scaffold	Protein Coding	45	GC15P073994	0.72
709	XRCC6	X-Ray Repair Cross Complementing 6	Protein Coding	44	GC22P041622	0.72
710	RECQL4	RecQ Like Helicase 4	Protein Coding	42	GC08M145260	0.72
711	FANCM	FA Complementation Group M	Protein Coding	41	GC14P045135	0.72
712	RECQL	RecQ Like Helicase	Protein Coding	41	GC12M021468	0.72
713	TOP3A	DNA Topoisomerase III Alpha	Protein Coding	41	GC17M024647	0.72
714	RECQL5	RecQ Like Helicase 5	Protein Coding	38	GC17M075626	0.72
715	RMI1	RecQ Mediated Genome Instability 1	Protein Coding	37	GC09P083980	0.72
716	H2AX	H2A.X Variant Histone	Protein Coding	35	GC11M119155	0.72
717	RMI2	RecQ Mediated Genome Instability 2	Protein Coding	33	GC16P011250	0.72
718	ENO2	Enolase 2	Protein Coding	46	GC12P006913	0.71
719	CXCL13	C-X-C Motif Chemokine Ligand 13	Protein Coding	41	GC04P077511	0.71
720	GRP	Gastrin Releasing Peptide	Protein Coding	40	GC18P059220	0.71
721	CAPN1	Calpain 1	Protein Coding	48	GC11P068856	0.71
722	HBB	Hemoglobin Subunit Beta	Protein Coding	45	GC11M006229	0.71
723	ITGAX	Integrin Subunit Alpha X	Protein Coding	44	GC16P039491	0.71
724	MIRLET7G	MicroRNA Let-7g	RNA Gene	21	GC03M052268	0.71
725	IL12A	Interleukin 12A	Protein Coding	43	GC03P159988	0.7
726	GLA	Galactosidase Alpha	Protein Coding	47	GC0XM101393	0.69
727	SERPINC1	Serpin Family C Member 1	Protein Coding	47	GC01M174490	0.69
728	PRKCZ	Protein Kinase C Zeta	Protein Coding	48	GC01P002050	0.67
729	IGFBP7	Insulin Like Growth Factor Binding Protein 7	Protein Coding	45	GC04M057030	0.67
730	NRP1	Neuropilin 1	Protein Coding	45	GC10M033177	0.67
731	CHRM5	Cholinergic Receptor Muscarinic 5	Protein Coding	44	GC15P033968	0.67
732	GPX1	Glutathione Peroxidase 1	Protein Coding	46	GC03M050895	0.67
733	TSC2	TSC Complex Subunit 2	Protein Coding	49	GC16P009895	0.65
734	TSC1	TSC Complex Subunit 1	Protein Coding	47	GC09M132891	0.65
735	EPRS1	Glutamyl-Prolyl-TRNA Synthetase 1	Protein Coding	36	GC01M219969	0.65
736	NOS1	Nitric Oxide Synthase 1	Protein Coding	49	GC12M117208	0.65
737	HTR2A	5-Hydroxytryptamine Receptor 2A	Protein Coding	47	GC13M046831	0.64
738	MYLK3	Myosin Light Chain Kinase 3	Protein Coding	41	GC16M046952	0.63
739	SERPINI1	Serpin Family I Member 1	Protein Coding	45	GC03P167735	0.61
740	EGF	Epidermal Growth Factor	Protein Coding	50	GC04P109912	0.6
741	IL27	Interleukin 27	Protein Coding	37	GC16M028645	0.6
742	NQO1	NAD(P)H Quinone Dehydrogenase 1	Protein Coding	47	GC16M069706	0.6
743	TNFSF13B	TNF Superfamily Member 13b	Protein Coding	44	GC13P108251	0.6
744	RAC2	Rac Family Small GTPase 2	Protein Coding	50	GC22M037227	0.59
745	NCF4	Neutrophil Cytosolic Factor 4	Protein Coding	47	GC22P036860	0.59
746	PTPN22	Protein Tyrosine Phosphatase Non-Receptor Type 22	Protein Coding	47	GC01M113813	0.59
747	WAS	WASP Actin Nucleation Promoting Factor	Protein Coding	47	GC0XP048676	0.59
748	NCF1	Neutrophil Cytosolic Factor 1	Protein Coding	46	GC07P074773	0.59
749	SEC24C	SEC24 Homolog C, COPII Coat Complex Component	Protein Coding	44	GC10P073744	0.59
750	WIPF1	WAS/WASL Interacting Protein Family Member 1	Protein Coding	43	GC02M174559	0.59
751	HIRA	Histone Cell Cycle Regulator	Protein Coding	42	GC22M019318	0.59
752	GP1BB	Glycoprotein Ib Platelet Subunit Beta	Protein Coding	42	GC22P033260	0.59
753	RREB1	Ras Responsive Element Binding Protein 1	Protein Coding	42	GC06P007107	0.59
754	TBX1	T-Box Transcription Factor 1	Protein Coding	42	GC22P033262	0.59
755	HLA-DPA1	Major Histocompatibility Complex, Class II, DP Alpha 1	Protein Coding	41	GC06M033064	0.59
756	ALMS1	ALMS1 Centrosome And Basal Body Associated Protein	Protein Coding	41	GC02P073385	0.59
757	JMJD1C	Jumonji Domain Containing 1C	Protein Coding	40	GC10M063167	0.59
758	ARVCF	ARVCF Delta Catenin Family Member	Protein Coding	38	GC22M019966	0.59
759	MPEG1	Macrophage Expressed 1	Protein Coding	36	GC11M059208	0.59
760	UFD1	Ubiquitin Recognition Factor In ER Associated Degradation 1	Protein Coding	34	GC22M019450	0.59
761	DNAAF4	Dynein Axonemal Assembly Factor 4	Protein Coding	30	GC15M079647	0.59
762	CARMIL2	Capping Protein Regulator And Myosin 1 Linker 2	Protein Coding	29	GC16P067644	0.59
763	MCIDAS	Multiciliate Differentiation And DNA Synthesis Associated Cell Cycle Protein	Protein Coding	29	GC05M055219	0.59
764	CYBC1	Cytochrome B-245 Chaperone 1	Protein Coding	26	GC17M082443	0.59
765	TRPV4	Transient Receptor Potential Cation Channel Subfamily V Member 4	Protein Coding	48	GC12M109783	0.58
766	CYP1B1	Cytochrome P450 Family 1 Subfamily B Member 1	Protein Coding	48	GC02M038066	0.57
767	TGFBR3	Transforming Growth Factor Beta Receptor 3	Protein Coding	46	GC01M091680	0.57
768	ABCA1	ATP Binding Cassette Subfamily A Member 1	Protein Coding	47	GC09M104781	0.56
769	CDH1	Cadherin 1	Protein Coding	49	GC16P068737	0.55
770	P2RX7	Purinergic Receptor P2X 7	Protein Coding	46	GC12P125508	0.55
771	MMP14	Matrix Metallopeptidase 14	Protein Coding	50	GC14P030861	0.54
772	MIR155HG	MIR155 Host Gene	RNA Gene	21	GC21P025581	0.54
773	CCND1	Cyclin D1	Protein Coding	50	GC11P069641	0.53
774	ATP2A2	ATPase Sarcoplasmic/Endoplasmic Reticulum Ca2+ Transporting 2	Protein Coding	50	GC12P110280	0.53
775	NOD2	Nucleotide Binding Oligomerization Domain Containing 2	Protein Coding	47	GC16P050693	0.53
776	AGT	Angiotensinogen	Protein Coding	48	GC01M230702	0.53
777	NGFR	Nerve Growth Factor Receptor	Protein Coding	45	GC17P049495	0.53
778	TACR2	Tachykinin Receptor 2	Protein Coding	42	GC10M069403	0.53
779	SGMS1	Sphingomyelin Synthase 1	Protein Coding	40	GC10M050305	0.53
780	RNASE2	Ribonuclease A Family Member 2	Protein Coding	40	GC14P030645	0.53
781	RPL32	Ribosomal Protein L32	Protein Coding	38	GC03M012834	0.53
782	CDKN1B	Cyclin Dependent Kinase Inhibitor 1B	Protein Coding	46	GC12P018790	0.52
783	HHIP-AS1	HHIP Antisense RNA 1	RNA Gene	15	GC04M144642	0.52
784	MYC	MYC Proto-Oncogene, BHLH Transcription Factor	Protein Coding	50	GC08P127735	0.51
785	MTHFR	Methylenetetrahydrofolate Reductase	Protein Coding	48	GC01M011785	0.51
786	CHRNB4	Cholinergic Receptor Nicotinic Beta 4 Subunit	Protein Coding	44	GC15M079625	0.51
787	FTO	FTO Alpha-Ketoglutarate Dependent Dioxygenase	Protein Coding	45	GC16P053787	0.51
788	FLNA	Filamin A	Protein Coding	48	GC0XM154348	0.51
789	NF2	NF2, Moesin-Ezrin-Radixin Like (MERLIN) Tumor Suppressor	Protein Coding	48	GC22P029603	0.51
790	ITGA3	Integrin Subunit Alpha 3	Protein Coding	47	GC17P050055	0.51
791	DICER1	Dicer 1, Ribonuclease III	Protein Coding	47	GC14M095086	0.51
792	BAP1	BRCA1 Associated Protein 1	Protein Coding	46	GC03M052401	0.51
793	AFP	Alpha Fetoprotein	Protein Coding	46	GC04P073431	0.51
794	MAN1B1	Mannosidase Alpha Class 1B Member 1	Protein Coding	46	GC09P137086	0.51
795	CD44	CD44 Molecule (Indian Blood Group)	Protein Coding	46	GC11P035139	0.51
796	IFIH1	Interferon Induced With Helicase C Domain 1	Protein Coding	45	GC02M162267	0.51
797	SERPINA6	Serpin Family A Member 6	Protein Coding	44	GC14M099728	0.51
798	GART	Phosphoribosylglycinamide Formyltransferase, Phosphoribosylglycinamide Synthetase, Phosphoribosylaminoimidazole Synthetase	Protein Coding	42	GC21M033503	0.51
799	FARSB	Phenylalanyl-TRNA Synthetase Subunit Beta	Protein Coding	42	GC02M222570	0.51
800	COPA	COPI Coat Complex Subunit Alpha	Protein Coding	42	GC01M160288	0.51
801	FARSA	Phenylalanyl-TRNA Synthetase Subunit Alpha	Protein Coding	41	GC19M012922	0.51
802	MSLN	Mesothelin	Protein Coding	41	GC16P009836	0.51
803	CDIPT	CDP-Diacylglycerol--Inositol 3-Phosphatidyltransferase	Protein Coding	41	GC16M035767	0.51
804	IFRD1	Interferon Related Developmental Regulator 1	Protein Coding	40	GC07P112422	0.51
805	CALB2	Calbindin 2	Protein Coding	40	GC16P071358	0.51
806	DYNC2H1	Dynein Cytoplasmic 2 Heavy Chain 1	Protein Coding	38	GC11P103109	0.51
807	EML4	EMAP Like 4	Protein Coding	37	GC02P042169	0.51
808	FNIP1	Folliculin Interacting Protein 1	Protein Coding	36	GC05M131641	0.51
809	NARS1	Asparaginyl-TRNA Synthetase 1	Protein Coding	34	GC18M057601	0.51
810	NSMCE3	NSE3 Homolog, SMC5-SMC6 Complex Component	Protein Coding	32	GC15M029269	0.51
811	SERPINA2	Serpin Family A Member 2 (Gene/Pseudogene)	Protein Coding	28	GC14M099729	0.51
812	MIR140	MicroRNA 140	RNA Gene	24	GC16P069934	0.51
813	MIR30E	MicroRNA 30e	RNA Gene	23	GC01P040754	0.51
814	MIR122	MicroRNA 122	RNA Gene	22	GC18P058451	0.51
815	MIR125B1	MicroRNA 125b-1	RNA Gene	22	GC11M122100	0.51
816	MIR138-1	MicroRNA 138-1	RNA Gene	21	GC03P044115	0.51
817	MIRLET7A1	MicroRNA Let-7a-1	RNA Gene	21	GC09P094175	0.51
818	MIR17	MicroRNA 17	RNA Gene	21	GC13P091350	0.51
819	MIR32	MicroRNA 32	RNA Gene	21	GC09M109046	0.51
820	MIRLET7B	MicroRNA Let-7b	RNA Gene	21	GC22P046119	0.51
821	MIR708	MicroRNA 708	RNA Gene	20	GC11M079402	0.51
822	MIR193A	MicroRNA 193a	RNA Gene	20	GC17P031559	0.51
823	MIR29C	MicroRNA 29c	RNA Gene	19	GC01M207802	0.51
824	MIR1207	MicroRNA 1207	RNA Gene	17	GC08P128049	0.51
825	MIR1228	MicroRNA 1228	RNA Gene	16	GC12P057194	0.51
826	MIR625	MicroRNA 625	RNA Gene	15	GC14P065471	0.51
827	CYP2C19	Cytochrome P450 Family 2 Subfamily C Member 19	Protein Coding	48	GC10P094762	0.5
828	ITGAL	Integrin Subunit Alpha L	Protein Coding	45	GC16P030472	0.5
829	IL12B	Interleukin 12B	Protein Coding	43	GC05M159314	0.5
830	GDF11	Growth Differentiation Factor 11	Protein Coding	41	GC12P055743	0.5
831	IL15RA	Interleukin 15 Receptor Subunit Alpha	Protein Coding	40	GC10M005943	0.5
832	APOM	Apolipoprotein M	Protein Coding	40	GC06P076872	0.5
833	PIK3CA	Phosphatidylinositol-4,5-Bisphosphate 3-Kinase Catalytic Subunit Alpha	Protein Coding	52	GC03P179148	0.49
834	APOE	Apolipoprotein E	Protein Coding	50	GC19P051999	0.49
835	NAMPT	Nicotinamide Phosphoribosyltransferase	Protein Coding	46	GC07M106248	0.49
836	CCR2	C-C Motif Chemokine Receptor 2	Protein Coding	44	GC03P046356	0.49
837	PLA2G2D	Phospholipase A2 Group IID	Protein Coding	42	GC01M020111	0.49
838	MYO1A	Myosin IA	Protein Coding	40	GC12M057028	0.49
839	FAS	Fas Cell Surface Death Receptor	Protein Coding	49	GC10P090723	0.47
840	SCARB1	Scavenger Receptor Class B Member 1	Protein Coding	46	GC12M124776	0.47
841	CASP9	Caspase 9	Protein Coding	46	GC01M015491	0.47
842	SLC2A4	Solute Carrier Family 2 Member 4	Protein Coding	45	GC17P010574	0.47
843	VCAM1	Vascular Cell Adhesion Molecule 1	Protein Coding	45	GC01P100719	0.47
844	CTSS	Cathepsin S	Protein Coding	44	GC01M150730	0.47
845	LTBP4	Latent Transforming Growth Factor Beta Binding Protein 4	Protein Coding	41	GC19P040592	0.47
846	SFRP5	Secreted Frizzled Related Protein 5	Protein Coding	38	GC10M097766	0.47
847	IL23A	Interleukin 23 Subunit Alpha	Protein Coding	37	GC12P057101	0.47
848	FGFR1	Fibroblast Growth Factor Receptor 1	Protein Coding	53	GC08M038400	0.46
849	CBS	Cystathionine Beta-Synthase	Protein Coding	48	GC21M043053	0.46
850	MTR	5-Methyltetrahydrofolate-Homocysteine Methyltransferase	Protein Coding	47	GC01P236795	0.46
851	FASLG	Fas Ligand	Protein Coding	46	GC01P172628	0.46
852	PTH	Parathyroid Hormone	Protein Coding	45	GC11M013492	0.46
853	CYP2E1	Cytochrome P450 Family 2 Subfamily E Member 1	Protein Coding	45	GC10P133520	0.46
854	XBP1	X-Box Binding Protein 1	Protein Coding	45	GC22M028794	0.46
855	EGR1	Early Growth Response 1	Protein Coding	44	GC05P138465	0.46
856	MTRR	5-Methyltetrahydrofolate-Homocysteine Methyltransferase Reductase	Protein Coding	43	GC05P007851	0.46
857	BHMT	Betaine--Homocysteine S-Methyltransferase	Protein Coding	41	GC05P079111	0.46
858	TFF3	Trefoil Factor 3	Protein Coding	40	GC21M042311	0.46
859	CSMD1	CUB And Sushi Multiple Domains 1	Protein Coding	39	GC08M002953	0.46
860	RNF150	Ring Finger Protein 150	Protein Coding	36	GC04M140859	0.46
861	CASP8	Caspase 8	Protein Coding	50	GC02P201233	0.45
862	ATF6	Activating Transcription Factor 6	Protein Coding	46	GC01P161766	0.45
863	IGFBP3	Insulin Like Growth Factor Binding Protein 3	Protein Coding	45	GC07M045912	0.45
864	RIN3	Ras And Rab Interactor 3	Protein Coding	38	GC14P092513	0.45
865	ESR1	Estrogen Receptor 1	Protein Coding	52	GC06P151656	0.44
866	CHUK	Component Of Inhibitor Of Nuclear Factor Kappa B Kinase Complex	Protein Coding	50	GC10M100188	0.44
867	ALDH2	Aldehyde Dehydrogenase 2 Family Member	Protein Coding	49	GC12P111766	0.44
868	MGMT	O-6-Methylguanine-DNA Methyltransferase	Protein Coding	49	GC10P129467	0.44
869	CYP17A1	Cytochrome P450 Family 17 Subfamily A Member 1	Protein Coding	48	GC10M102830	0.44
870	ERCC2	ERCC Excision Repair 2, TFIIH Core Complex Helicase Subunit	Protein Coding	47	GC19M045349	0.44
871	IGF2R	Insulin Like Growth Factor 2 Receptor	Protein Coding	46	GC06P159969	0.44
872	NBN	Nibrin	Protein Coding	46	GC08M089933	0.44
873	SLC11A1	Solute Carrier Family 11 Member 1	Protein Coding	46	GC02P218382	0.44
874	CUL3	Cullin 3	Protein Coding	46	GC02M224470	0.44
875	DRD4	Dopamine Receptor D4	Protein Coding	46	GC11P001544	0.44
876	BARD1	BRCA1 Associated RING Domain 1	Protein Coding	46	GC02M214725	0.44
877	SLC19A1	Solute Carrier Family 19 Member 1	Protein Coding	46	GC21M045493	0.44
878	TYMS	Thymidylate Synthetase	Protein Coding	46	GC18P000657	0.44
879	XPC	XPC Complex Subunit, DNA Damage Recognition And Repair Factor	Protein Coding	46	GC03M019709	0.44
880	ERCC1	ERCC Excision Repair 1, Endonuclease Non-Catalytic Subunit	Protein Coding	45	GC19M062024	0.44
881	ERCC6	ERCC Excision Repair 6, Chromatin Remodeling Factor	Protein Coding	45	GC10M049454	0.44
882	NNMT	Nicotinamide N-Methyltransferase	Protein Coding	44	GC11P114257	0.44
883	IFNGR2	Interferon Gamma Receptor 2	Protein Coding	44	GC21P033402	0.44
884	TNFRSF10A	TNF Receptor Superfamily Member 10a	Protein Coding	44	GC08M023190	0.44
885	CCNH	Cyclin H	Protein Coding	44	GC05M087311	0.44
886	DUOX1	Dual Oxidase 1	Protein Coding	41	GC15P045129	0.44
887	RAD52	RAD52 Homolog, DNA Repair Protein	Protein Coding	41	GC12M000912	0.44
888	PECR	Peroxisomal Trans-2-Enoyl-CoA Reductase	Protein Coding	41	GC02M215996	0.44
889	TNS1	Tensin 1	Protein Coding	39	GC02M217799	0.44
890	SPAG16	Sperm Associated Antigen 16	Protein Coding	37	GC02P213284	0.44
891	MREG	Melanoregulin	Protein Coding	34	GC02M215969	0.44
892	TMEM169	Transmembrane Protein 169	Protein Coding	32	GC02P216081	0.44
893	CELSR1	Cadherin EGF LAG Seven-Pass G-Type Receptor 1	Protein Coding	42	GC22M046360	0.43
894	GATA3	GATA Binding Protein 3	Protein Coding	48	GC10P008045	0.43
895	CETP	Cholesteryl Ester Transfer Protein	Protein Coding	47	GC16P056961	0.43
896	DDX58	DExD/H-Box Helicase 58	Protein Coding	46	GC09M032455	0.43
897	HTR4	5-Hydroxytryptamine Receptor 4	Protein Coding	44	GC05M148451	0.43
898	EZR	Ezrin	Protein Coding	44	GC06M158765	0.43
899	POT1	Protection Of Telomeres 1	Protein Coding	42	GC07M124822	0.43
900	MIR195	MicroRNA 195	RNA Gene	20	GC17M007018	0.43
901	IGF1R	Insulin Like Growth Factor 1 Receptor	Protein Coding	53	GC15P098648	0.41
902	ATP2A1	ATPase Sarcoplasmic/Endoplasmic Reticulum Ca2+ Transporting 1	Protein Coding	49	GC16P039272	0.41
903	PTCH1	Patched 1	Protein Coding	49	GC09M095442	0.41
904	STK11	Serine/Threonine Kinase 11	Protein Coding	48	GC19P001177	0.41
905	TFRC	Transferrin Receptor	Protein Coding	47	GC03M196027	0.41
906	CYP27B1	Cytochrome P450 Family 27 Subfamily B Member 1	Protein Coding	47	GC12M057757	0.41
907	IL7R	Interleukin 7 Receptor	Protein Coding	45	GC05P035852	0.41
908	BDKRB2	Bradykinin Receptor B2	Protein Coding	44	GC14P096205	0.41
909	GSTO2	Glutathione S-Transferase Omega 2	Protein Coding	42	GC10P104268	0.41
910	PTAFR	Platelet Activating Factor Receptor	Protein Coding	42	GC01M028147	0.41
911	IL13RA1	Interleukin 13 Receptor Subunit Alpha 1	Protein Coding	41	GC0XP118727	0.41
912	SHBG	Sex Hormone Binding Globulin	Protein Coding	41	GC17P007613	0.41
913	CLDN4	Claudin 4	Protein Coding	41	GC07P073799	0.41
914	MUC2	Mucin 2, Oligomeric Mucus/Gel-Forming	Protein Coding	40	GC11P001074	0.41
915	IL13RA2	Interleukin 13 Receptor Subunit Alpha 2	Protein Coding	39	GC0XM115003	0.41
916	GPR182	G Protein-Coupled Receptor 182	Protein Coding	37	GC12P057136	0.41
917	THSD4	Thrombospondin Type 1 Domain Containing 4	Protein Coding	37	GC15P071096	0.41
918	TCEAL1	Transcription Elongation Factor A Like 1	Protein Coding	37	GC0XP103628	0.41
919	AHRR	Aryl-Hydrocarbon Receptor Repressor	Protein Coding	36	GC05P000321	0.41
920	COPDA1	Chronic Obstructive Pulmonary Disease Associated LncRNA 1	RNA Gene	10	GC14M112207	0.41
921	HSPA5	Heat Shock Protein Family A (Hsp70) Member 5	Protein Coding	46	GC09M125234	0.4
922	FGF1	Fibroblast Growth Factor 1	Protein Coding	46	GC05M142555	0.4
923	CD81	CD81 Molecule	Protein Coding	45	GC11P002505	0.4
924	ATF4	Activating Transcription Factor 4	Protein Coding	45	GC22P039599	0.4
925	IL5RA	Interleukin 5 Receptor Subunit Alpha	Protein Coding	45	GC03M003066	0.4
926	ADIPOR1	Adiponectin Receptor 1	Protein Coding	44	GC01M202940	0.4
927	CX3CR1	C-X3-C Motif Chemokine Receptor 1	Protein Coding	43	GC03M039279	0.4
928	SAA1	Serum Amyloid A1	Protein Coding	41	GC11P018449	0.4
929	DIO1	Iodothyronine Deiodinase 1	Protein Coding	41	GC01P053891	0.4
930	TSG101	Tumor Susceptibility 101	Protein Coding	41	GC11M018468	0.4
931	RGS5	Regulator Of G Protein Signaling 5	Protein Coding	40	GC01M163111	0.4
932	RGS17	Regulator Of G Protein Signaling 17	Protein Coding	38	GC06M153004	0.4
933	PVT1	Pvt1 Oncogene	RNA Gene	26	GC08P127849	0.4
934	LINC00824	Long Intergenic Non-Protein Coding RNA 824	RNA Gene	13	GC08M128405	0.4
935	LINC01414	Long Intergenic Non-Protein Coding RNA 1414	RNA Gene	11	GC08M063689	0.4
936	ERBB2	Erb-B2 Receptor Tyrosine Kinase 2	Protein Coding	53	GC17P039687	0.39
937	INSR	Insulin Receptor	Protein Coding	52	GC19M007112	0.39
938	SLC2A1	Solute Carrier Family 2 Member 1	Protein Coding	52	GC01M042925	0.39
939	AKT1	AKT Serine/Threonine Kinase 1	Protein Coding	52	GC14M104769	0.39
940	CDK4	Cyclin Dependent Kinase 4	Protein Coding	52	GC12M057743	0.39
941	CDK5	Cyclin Dependent Kinase 5	Protein Coding	51	GC07M151053	0.39
942	FOS	Fos Proto-Oncogene, AP-1 Transcription Factor Subunit	Protein Coding	50	GC14P075278	0.39
943	HRAS	HRas Proto-Oncogene, GTPase	Protein Coding	50	GC11M002647	0.39
944	JAK3	Janus Kinase 3	Protein Coding	50	GC19M017824	0.39
945	LDLR	Low Density Lipoprotein Receptor	Protein Coding	50	GC19P011091	0.39
946	BCR	BCR Activator Of RhoGEF And GTPase	Protein Coding	50	GC22P023179	0.39
947	CASR	Calcium Sensing Receptor	Protein Coding	50	GC03P122183	0.39
948	CSF1R	Colony Stimulating Factor 1 Receptor	Protein Coding	50	GC05M150053	0.39
949	IFNGR1	Interferon Gamma Receptor 1	Protein Coding	49	GC06M137197	0.39
950	CTH	Cystathionine Gamma-Lyase	Protein Coding	49	GC01P070411	0.39
951	AURKA	Aurora Kinase A	Protein Coding	49	GC20M056370	0.39
952	LPL	Lipoprotein Lipase	Protein Coding	49	GC08P019901	0.39
953	IGF2	Insulin Like Growth Factor 2	Protein Coding	48	GC11M002733	0.39
954	NR1H4	Nuclear Receptor Subfamily 1 Group H Member 4	Protein Coding	48	GC12P100473	0.39
955	ESR2	Estrogen Receptor 2	Protein Coding	48	GC14M064084	0.39
956	CDC25C	Cell Division Cycle 25C	Protein Coding	48	GC05M138285	0.39
957	MSH2	MutS Homolog 2	Protein Coding	48	GC02P047402	0.39
958	PGR	Progesterone Receptor	Protein Coding	48	GC11M101030	0.39
959	PIM1	Pim-1 Proto-Oncogene, Serine/Threonine Kinase	Protein Coding	48	GC06P077019	0.39
960	RAC1	Rac Family Small GTPase 1	Protein Coding	48	GC07P006377	0.39
961	RXRA	Retinoid X Receptor Alpha	Protein Coding	48	GC09P134317	0.39
962	CHEK1	Checkpoint Kinase 1	Protein Coding	48	GC11P125625	0.39
963	AXIN2	Axin 2	Protein Coding	48	GC17M065528	0.39
964	CASP10	Caspase 10	Protein Coding	48	GC02P201182	0.39
965	CALCR	Calcitonin Receptor	Protein Coding	48	GC07M093424	0.39
966	CYP19A1	Cytochrome P450 Family 19 Subfamily A Member 1	Protein Coding	48	GC15M051208	0.39
967	APC	APC Regulator Of WNT Signaling Pathway	Protein Coding	48	GC05P112707	0.39
968	ABCC2	ATP Binding Cassette Subfamily C Member 2	Protein Coding	48	GC10P099782	0.39
969	MASP1	MBL Associated Serine Protease 1	Protein Coding	48	GC03M187216	0.39
970	IFNAR2	Interferon Alpha And Beta Receptor Subunit 2	Protein Coding	48	GC21P033229	0.39
971	PLA2G6	Phospholipase A2 Group VI	Protein Coding	48	GC22M056043	0.39
972	PLK1	Polo Like Kinase 1	Protein Coding	48	GC16P024137	0.39
973	LCAT	Lecithin-Cholesterol Acyltransferase	Protein Coding	47	GC16M067939	0.39
974	TP63	Tumor Protein P63	Protein Coding	47	GC03P189598	0.39
975	AKR1C4	Aldo-Keto Reductase Family 1 Member C4	Protein Coding	47	GC10P005195	0.39
976	ERCC3	ERCC Excision Repair 3, TFIIH Core Complex Helicase Subunit	Protein Coding	47	GC02M127257	0.39
977	DHFR	Dihydrofolate Reductase	Protein Coding	47	GC05M080626	0.39
978	BRIP1	BRCA1 Interacting Helicase 1	Protein Coding	47	GC17M061679	0.39
979	ABCB11	ATP Binding Cassette Subfamily B Member 11	Protein Coding	47	GC02M168922	0.39
980	LRP6	LDL Receptor Related Protein 6	Protein Coding	47	GC12M019815	0.39
981	MLH1	MutL Homolog 1	Protein Coding	47	GC03P036993	0.39
982	ENG	Endoglin	Protein Coding	46	GC09M127815	0.39
983	IRF1	Interferon Regulatory Factor 1	Protein Coding	46	GC05M132440	0.39
984	IRS1	Insulin Receptor Substrate 1	Protein Coding	46	GC02M226731	0.39
985	NCOA3	Nuclear Receptor Coactivator 3	Protein Coding	46	GC20P047501	0.39
986	ALAD	Aminolevulinate Dehydratase	Protein Coding	46	GC09M113386	0.39
987	CDC25A	Cell Division Cycle 25A	Protein Coding	46	GC03M048173	0.39
988	LIPC	Lipase C, Hepatic Type	Protein Coding	46	GC15P058410	0.39
989	PIN1	Peptidylprolyl Cis/Trans Isomerase, NIMA-Interacting 1	Protein Coding	46	GC19P009835	0.39
990	ROS1	ROS Proto-Oncogene 1, Receptor Tyrosine Kinase	Protein Coding	46	GC06M117287	0.39
991	RXRB	Retinoid X Receptor Beta	Protein Coding	46	GC06M033193	0.39
992	AKR1C3	Aldo-Keto Reductase Family 1 Member C3	Protein Coding	46	GC10P005035	0.39
993	CFH	Complement Factor H	Protein Coding	46	GC01P196621	0.39
994	CCND3	Cyclin D3	Protein Coding	46	GC06M041934	0.39
995	EPHX2	Epoxide Hydrolase 2	Protein Coding	46	GC08P027490	0.39
996	CTSH	Cathepsin H	Protein Coding	46	GC15M079642	0.39
997	CYP3A5	Cytochrome P450 Family 3 Subfamily A Member 5	Protein Coding	46	GC07M099648	0.39
998	CDKN1C	Cyclin Dependent Kinase Inhibitor 1C	Protein Coding	46	GC11M002905	0.39
999	APAF1	Apoptotic Peptidase Activating Factor 1	Protein Coding	46	GC12P098645	0.39
1000	APOB	Apolipoprotein B	Protein Coding	46	GC02M020956	0.39
1001	ABCC4	ATP Binding Cassette Subfamily C Member 4	Protein Coding	46	GC13M095019	0.39
1002	GPX4	Glutathione Peroxidase 4	Protein Coding	46	GC19P001103	0.39
1003	CYP24A1	Cytochrome P450 Family 24 Subfamily A Member 1	Protein Coding	46	GC20M054153	0.39
1004	PLA2G2A	Phospholipase A2 Group IIA	Protein Coding	46	GC01M019975	0.39
1005	TYR	Tyrosinase	Protein Coding	46	GC11P089177	0.39
1006	GHR	Growth Hormone Receptor	Protein Coding	45	GC05P042429	0.39
1007	HSD17B4	Hydroxysteroid 17-Beta Dehydrogenase 4	Protein Coding	45	GC05P119452	0.39
1008	HMGCR	3-Hydroxy-3-Methylglutaryl-CoA Reductase	Protein Coding	45	GC05P075336	0.39
1009	HSD3B2	Hydroxy-Delta-5-Steroid Dehydrogenase, 3 Beta- And Steroid Delta-Isomerase 2	Protein Coding	45	GC01P119414	0.39
1010	HTR1D	5-Hydroxytryptamine Receptor 1D	Protein Coding	45	GC01M023191	0.39
1011	IRF3	Interferon Regulatory Factor 3	Protein Coding	45	GC19M049659	0.39
1012	CDC25B	Cell Division Cycle 25B	Protein Coding	45	GC20P003890	0.39
1013	POLB	DNA Polymerase Beta	Protein Coding	45	GC08P042338	0.39
1014	TNKS	Tankyrase	Protein Coding	45	GC08P009555	0.39
1015	SSTR3	Somatostatin Receptor 3	Protein Coding	45	GC22M037204	0.39
1016	TGM1	Transglutaminase 1	Protein Coding	45	GC14M024249	0.39
1017	AMACR	Alpha-Methylacyl-CoA Racemase	Protein Coding	45	GC05M033986	0.39
1018	ALOX15	Arachidonate 15-Lipoxygenase	Protein Coding	45	GC17M004630	0.39
1019	AMT	Aminomethyltransferase	Protein Coding	45	GC03M050897	0.39
1020	ERCC4	ERCC Excision Repair 4, Endonuclease Catalytic Subunit	Protein Coding	45	GC16P013920	0.39
1021	CYP7B1	Cytochrome P450 Family 7 Subfamily B Member 1	Protein Coding	45	GC08M064587	0.39
1022	CDK7	Cyclin Dependent Kinase 7	Protein Coding	45	GC05P069332	0.39
1023	BIRC3	Baculoviral IAP Repeat Containing 3	Protein Coding	45	GC11P102317	0.39
1024	RAG1	Recombination Activating 1	Protein Coding	45	GC11P036534	0.39
1025	POLD1	DNA Polymerase Delta 1, Catalytic Subunit	Protein Coding	45	GC19P052405	0.39
1026	FUT2	Fucosyltransferase 2	Protein Coding	44	GC19P048695	0.39
1027	HSD17B2	Hydroxysteroid 17-Beta Dehydrogenase 2	Protein Coding	44	GC16P082068	0.39
1028	HIF1AN	Hypoxia Inducible Factor 1 Subunit Alpha Inhibitor	Protein Coding	44	GC10P100529	0.39
1029	HSPA1L	Heat Shock Protein Family A (Hsp70) Member 1 Like	Protein Coding	44	GC06M031809	0.39
1030	HTR1B	5-Hydroxytryptamine Receptor 1B	Protein Coding	44	GC06M077478	0.39
1031	FZD7	Frizzled Class Receptor 7	Protein Coding	44	GC02P202034	0.39
1032	FBXW7	F-Box And WD Repeat Domain Containing 7	Protein Coding	44	GC04M152321	0.39
1033	ABCA5	ATP Binding Cassette Subfamily A Member 5	Protein Coding	44	GC17M069244	0.39
1034	ABCA7	ATP Binding Cassette Subfamily A Member 7	Protein Coding	44	GC19P002182	0.39
1035	AKR1A1	Aldo-Keto Reductase Family 1 Member A1	Protein Coding	44	GC01P045550	0.39
1036	OPRD1	Opioid Receptor Delta 1	Protein Coding	44	GC01P028812	0.39
1037	MYO5A	Myosin VA	Protein Coding	44	GC15M080007	0.39
1038	PAK6	P21 (RAC1) Activated Kinase 6	Protein Coding	44	GC15P040217	0.39
1039	RAD23B	RAD23 Homolog B, Nucleotide Excision Repair Protein	Protein Coding	44	GC09P107283	0.39
1040	RNASEL	Ribonuclease L	Protein Coding	44	GC01M182573	0.39
1041	ALOX12	Arachidonate 12-Lipoxygenase, 12S Type	Protein Coding	44	GC17P006995	0.39
1042	CGA	Glycoprotein Hormones, Alpha Polypeptide	Protein Coding	44	GC06M087085	0.39
1043	CBR1	Carbonyl Reductase 1	Protein Coding	44	GC21P036069	0.39
1044	DRD1	Dopamine Receptor D1	Protein Coding	44	GC05M175440	0.39
1045	CCNA2	Cyclin A2	Protein Coding	44	GC04M121816	0.39
1046	BCL6	BCL6 Transcription Repressor	Protein Coding	44	GC03M187721	0.39
1047	APOA2	Apolipoprotein A2	Protein Coding	44	GC01M161222	0.39
1048	IGFALS	Insulin Like Growth Factor Binding Protein Acid Labile Subunit	Protein Coding	44	GC16M001790	0.39
1049	ARNT	Aryl Hydrocarbon Receptor Nuclear Translocator	Protein Coding	44	GC01M150809	0.39
1050	EXO1	Exonuclease 1	Protein Coding	43	GC01P241847	0.39
1051	HSD3B1	Hydroxy-Delta-5-Steroid Dehydrogenase, 3 Beta- And Steroid Delta-Isomerase 1	Protein Coding	43	GC01P119507	0.39
1052	MSH3	MutS Homolog 3	Protein Coding	43	GC05P080654	0.39
1053	GLRX	Glutaredoxin	Protein Coding	43	GC05M095752	0.39
1054	GPX2	Glutathione Peroxidase 2	Protein Coding	43	GC14M064939	0.39
1055	HSPB8	Heat Shock Protein Family B (Small) Member 8	Protein Coding	43	GC12P119173	0.39
1056	SOAT2	Sterol O-Acyltransferase 2	Protein Coding	43	GC12P053103	0.39
1057	IGFBP2	Insulin Like Growth Factor Binding Protein 2	Protein Coding	43	GC02P216632	0.39
1058	LITAF	Lipopolysaccharide Induced TNF Factor	Protein Coding	43	GC16M011547	0.39
1059	GGH	Gamma-Glutamyl Hydrolase	Protein Coding	42	GC08M063015	0.39
1060	FOXC1	Forkhead Box C1	Protein Coding	42	GC06P001610	0.39
1061	HSD17B1	Hydroxysteroid 17-Beta Dehydrogenase 1	Protein Coding	42	GC17P050735	0.39
1062	GSTA4	Glutathione S-Transferase Alpha 4	Protein Coding	42	GC06M052977	0.39
1063	IGFBP6	Insulin Like Growth Factor Binding Protein 6	Protein Coding	42	GC12P053097	0.39
1064	OCA2	OCA2 Melanosomal Transmembrane Protein	Protein Coding	42	GC15M027754	0.39
1065	MYBL2	MYB Proto-Oncogene Like 2	Protein Coding	42	GC20P043667	0.39
1066	PARP4	Poly(ADP-Ribose) Polymerase Family Member 4	Protein Coding	42	GC13M024420	0.39
1067	SLC23A2	Solute Carrier Family 23 Member 2	Protein Coding	42	GC20M004852	0.39
1068	TFF1	Trefoil Factor 1	Protein Coding	42	GC21M042362	0.39
1069	SLC4A2	Solute Carrier Family 4 Member 2	Protein Coding	42	GC07P151057	0.39
1070	CBR3	Carbonyl Reductase 3	Protein Coding	42	GC21P036134	0.39
1071	CYP3A7	Cytochrome P450 Family 3 Subfamily A Member 7	Protein Coding	42	GC07M099705	0.39
1072	ATP1B2	ATPase Na+/K+ Transporting Subunit Beta 2	Protein Coding	42	GC17P010613	0.39
1073	IGFBP1	Insulin Like Growth Factor Binding Protein 1	Protein Coding	42	GC07P047504	0.39
1074	SLC23A1	Solute Carrier Family 23 Member 1	Protein Coding	42	GC05M139377	0.39
1075	UGT1A4	UDP Glucuronosyltransferase Family 1 Member A4	Protein Coding	42	GC02P233718	0.39
1076	MPDU1	Mannose-P-Dolichol Utilization Defect 1	Protein Coding	41	GC17P007583	0.39
1077	GSTZ1	Glutathione S-Transferase Zeta 1	Protein Coding	41	GC14P077320	0.39
1078	MX1	MX Dynamin Like GTPase 1	Protein Coding	41	GC21P041420	0.39
1079	PMS1	PMS1 Homolog 1, Mismatch Repair System Component	Protein Coding	41	GC02P189784	0.39
1080	RGS6	Regulator Of G Protein Signaling 6	Protein Coding	41	GC14P071867	0.39
1081	TP53I3	Tumor Protein P53 Inducible Protein 3	Protein Coding	41	GC02M024078	0.39
1082	TERF1	Telomeric Repeat Binding Factor 1	Protein Coding	41	GC08P073003	0.39
1083	ARHGDIB	Rho GDP Dissociation Inhibitor Beta	Protein Coding	41	GC12M014942	0.39
1084	ADH1C	Alcohol Dehydrogenase 1C (Class I), Gamma Polypeptide	Protein Coding	41	GC04M099336	0.39
1085	APOA4	Apolipoprotein A4	Protein Coding	41	GC11M116820	0.39
1086	LMO2	LIM Domain Only 2	Protein Coding	41	GC11M033858	0.39
1087	LMOD1	Leiomodin 1	Protein Coding	41	GC01M201896	0.39
1088	MBD4	Methyl-CpG Binding Domain 4, DNA Glycosylase	Protein Coding	41	GC03M129430	0.39
1089	RB1CC1	RB1 Inducible Coiled-Coil 1	Protein Coding	41	GC08M052622	0.39
1090	WRAP53	WD Repeat Containing Antisense To TP53	Protein Coding	41	GC17P010614	0.39
1091	HUS1	HUS1 Checkpoint Clamp Component	Protein Coding	40	GC07M048023	0.39
1092	MTHFD2	Methylenetetrahydrofolate Dehydrogenase (NADP+ Dependent) 2, Methenyltetrahydrofolate Cyclohydrolase	Protein Coding	40	GC02P074186	0.39
1093	NFKBIE	NFKB Inhibitor Epsilon	Protein Coding	40	GC06M044258	0.39
1094	PCTP	Phosphatidylcholine Transfer Protein	Protein Coding	40	GC17P055750	0.39
1095	MEST	Mesoderm Specific Transcript	Protein Coding	40	GC07P130486	0.39
1096	NINJ1	Ninjurin 1	Protein Coding	40	GC09M093121	0.39
1097	TNIP1	TNFAIP3 Interacting Protein 1	Protein Coding	40	GC05M151029	0.39
1098	SEC14L2	SEC14 Like Lipid Binding 2	Protein Coding	40	GC22P030396	0.39
1099	TEP1	Telomerase Associated Protein 1	Protein Coding	40	GC14M020365	0.39
1100	SLC30A1	Solute Carrier Family 30 Member 1	Protein Coding	40	GC01M211571	0.39
1101	ALDH1L1	Aldehyde Dehydrogenase 1 Family Member L1	Protein Coding	40	GC03M126103	0.39
1102	ADARB2	Adenosine Deaminase RNA Specific B2 (Inactive)	Protein Coding	40	GC10M001200	0.39
1103	NUBP1	NUBP Iron-Sulfur Cluster Assembly Factor 1, Cytosolic	Protein Coding	40	GC16P010743	0.39
1104	SLAMF1	Signaling Lymphocytic Activation Molecule Family Member 1	Protein Coding	40	GC01M160608	0.39
1105	SCUBE2	Signal Peptide, CUB Domain And EGF Like Domain Containing 2	Protein Coding	40	GC11M009019	0.39
1106	ABCA6	ATP Binding Cassette Subfamily A Member 6	Protein Coding	39	GC17M069062	0.39
1107	SLC30A4	Solute Carrier Family 30 Member 4	Protein Coding	39	GC15M045479	0.39
1108	BICD1	BICD Cargo Adaptor 1	Protein Coding	39	GC12P032107	0.39
1109	SLC16A4	Solute Carrier Family 16 Member 4	Protein Coding	39	GC01M110362	0.39
1110	SAT2	Spermidine/Spermine N1-Acetyltransferase Family Member 2	Protein Coding	38	GC17M007626	0.39
1111	NUBP2	NUBP Iron-Sulfur Cluster Assembly Factor 2, Cytosolic	Protein Coding	38	GC16P001782	0.39
1112	ZFPM1	Zinc Finger Protein, FOG Family Member 1	Protein Coding	38	GC16P088451	0.39
1113	SRA1	Steroid Receptor RNA Activator 1	Protein Coding	37	GC05M140537	0.39
1114	RERG	RAS Like Estrogen Regulated Growth Inhibitor	Protein Coding	37	GC12M019866	0.39
1115	KRT23	Keratin 23	Protein Coding	36	GC17M040922	0.39
1116	DHDH	Dihydrodiol Dehydrogenase	Protein Coding	36	GC19P052268	0.39
1117	CSTF1	Cleavage Stimulation Factor Subunit 1	Protein Coding	36	GC20P056392	0.39
1118	RAB15	RAB15, Member RAS Oncogene Family	Protein Coding	36	GC14M064945	0.39
1119	GSTCD	Glutathione S-Transferase C-Terminal Domain Containing	Protein Coding	35	GC04P105708	0.39
1120	SLC39A2	Solute Carrier Family 39 Member 2	Protein Coding	35	GC14P030649	0.39
1121	ZNF350	Zinc Finger Protein 350	Protein Coding	35	GC19M062361	0.39
1122	DNAJC18	DnaJ Heat Shock Protein Family (Hsp40) Member C18	Protein Coding	33	GC05M139408	0.39
1123	ZNF230	Zinc Finger Protein 230	Protein Coding	33	GC19P044002	0.39
1124	TSPO2	Translocator Protein 2	Protein Coding	30	GC06P041041	0.39
1125	MIR218-1	MicroRNA 218-1	RNA Gene	19	GC04P020821	0.39
1126	MIR664A	MicroRNA 664a	RNA Gene	14	GC01M220200	0.39
1127	FOXG1	Forkhead Box G1	Protein Coding	42	GC14P028766	0.38
1128	TICRR	TOPBP1 Interacting Checkpoint And Replication Regulator	Protein Coding	31	GC15P089575	0.38
1129	LINC00928	Long Intergenic Non-Protein Coding RNA 928	RNA Gene	15	GC15M089504	0.38
1130	IKBKB	Inhibitor Of Nuclear Factor Kappa B Kinase Subunit Beta	Protein Coding	52	GC08P042271	0.37
1131	CXCR4	C-X-C Motif Chemokine Receptor 4	Protein Coding	50	GC02M136114	0.37
1132	STAT6	Signal Transducer And Activator Of Transcription 6	Protein Coding	49	GC12M057095	0.37
1133	MAPK8	Mitogen-Activated Protein Kinase 8	Protein Coding	48	GC10P048306	0.37
1134	PTGER2	Prostaglandin E Receptor 2	Protein Coding	48	GC14P052314	0.37
1135	KEAP1	Kelch Like ECH Associated Protein 1	Protein Coding	47	GC19M010486	0.37
1136	TGM2	Transglutaminase 2	Protein Coding	46	GC20M038127	0.37
1137	ADCY2	Adenylate Cyclase 2	Protein Coding	46	GC05P007396	0.37
1138	GPNMB	Glycoprotein Nmb	Protein Coding	44	GC07P023238	0.37
1139	CD151	CD151 Molecule (Raph Blood Group)	Protein Coding	44	GC11P001565	0.37
1140	CXCL5	C-X-C Motif Chemokine Ligand 5	Protein Coding	40	GC04M073995	0.37
1141	MCTP2	Multiple C2 And Transmembrane Domain Containing 2	Protein Coding	40	GC15P113078	0.37
1142	AP2A2	Adaptor Related Protein Complex 2 Subunit Alpha 2	Protein Coding	37	GC11P000924	0.37
1143	CHID1	Chitinase Domain Containing 1	Protein Coding	36	GC11M000867	0.37
1144	CYS1	Cystin 1	Protein Coding	30	GC02M010056	0.37
1145	CRACR2B	Calcium Release Activated Channel Regulator 2B	Protein Coding	30	GC11P001563	0.37
1146	CFAP221	Cilia And Flagella Associated Protein 221	Protein Coding	28	GC02P119544	0.37
1147	MIR503	MicroRNA 503	RNA Gene	19	GC0XM134684	0.37
1148	RPL31P11	Ribosomal Protein L31 Pseudogene 11	Pseudogene	10	GC01M161683	0.37
1149	ALK	ALK Receptor Tyrosine Kinase	Protein Coding	50	GC02M029190	0.36
1150	CYP4F2	Cytochrome P450 Family 4 Subfamily F Member 2	Protein Coding	45	GC19M015878	0.36
1151	PARK7	Parkinsonism Associated Deglycase	Protein Coding	44	GC01P008078	0.36
1152	C4A	Complement C4A (Rodgers Blood Group)	Protein Coding	44	GC06P076888	0.36
1153	CDH13	Cadherin 13	Protein Coding	44	GC16P082626	0.36
1154	OPCML	Opioid Binding Protein/Cell Adhesion Molecule Like	Protein Coding	43	GC11M132405	0.36
1155	TLR6	Toll Like Receptor 6	Protein Coding	43	GC04M038828	0.36
1156	NAT2	N-Acetyltransferase 2	Protein Coding	42	GC08P018391	0.36
1157	TNFRSF8	TNF Receptor Superfamily Member 8	Protein Coding	42	GC01P012063	0.36
1158	CAP1	Cyclase Associated Actin Cytoskeleton Regulatory Protein 1	Protein Coding	41	GC01P040101	0.36
1159	DDT	D-Dopachrome Tautomerase	Protein Coding	38	GC22M023971	0.36
1160	FAIM2	Fas Apoptotic Inhibitory Molecule 2	Protein Coding	36	GC12M049866	0.36
1161	MALAT1	Metastasis Associated Lung Adenocarcinoma Transcript 1	RNA Gene	24	GC11P068989	0.36
1162	MIR106B	MicroRNA 106b	RNA Gene	23	GC07M101540	0.36
1163	LUCAT1	Lung Cancer Associated Transcript 1	RNA Gene	17	GC05M091054	0.36
1164	MIR3202-1	MicroRNA 3202-1	RNA Gene	12	GC0XP153981	0.36
1165	PIK3CD	Phosphatidylinositol-4,5-Bisphosphate 3-Kinase Catalytic Subunit Delta	Protein Coding	52	GC01P009629	0.34
1166	PIK3CG	Phosphatidylinositol-4,5-Bisphosphate 3-Kinase Catalytic Subunit Gamma	Protein Coding	47	GC07P106865	0.34
1167	C5	Complement C5	Protein Coding	46	GC09M120952	0.34
1168	CYP2B6	Cytochrome P450 Family 2 Subfamily B Member 6	Protein Coding	46	GC19P040991	0.34
1169	HP	Haptoglobin	Protein Coding	45	GC16P072089	0.34
1170	ACADS	Acyl-CoA Dehydrogenase Short Chain	Protein Coding	45	GC12P125481	0.34
1171	PTGER4	Prostaglandin E Receptor 4	Protein Coding	45	GC05P040679	0.34
1172	TACSTD2	Tumor Associated Calcium Signal Transducer 2	Protein Coding	44	GC01M058575	0.34
1173	LTF	Lactotransferrin	Protein Coding	44	GC03M046435	0.34
1174	CYP2J2	Cytochrome P450 Family 2 Subfamily J Member 2	Protein Coding	44	GC01M059893	0.34
1175	CUL4A	Cullin 4A	Protein Coding	41	GC13P113208	0.34
1176	MARCO	Macrophage Receptor With Collagenous Structure	Protein Coding	41	GC02P118942	0.34
1177	GULP1	GULP PTB Domain Containing Engulfment Adaptor 1	Protein Coding	37	GC02P188291	0.34
1178	NUF2	NUF2 Component Of NDC80 Kinetochore Complex	Protein Coding	37	GC01P163266	0.34
1179	CYP2A7	Cytochrome P450 Family 2 Subfamily A Member 7	Protein Coding	37	GC19M040875	0.34
1180	FUNDC1	FUN14 Domain Containing 1	Protein Coding	33	GC0XM044523	0.34
1181	MIR451A	MicroRNA 451a	RNA Gene	19	GC17M028861	0.34
1182	PRKCA	Protein Kinase C Alpha	Protein Coding	49	GC17P066302	0.33
1183	HDAC1	Histone Deacetylase 1	Protein Coding	48	GC01P032292	0.33
1184	RORA	RAR Related Orphan Receptor A	Protein Coding	48	GC15M060488	0.33
1185	WNT7A	Wnt Family Member 7A	Protein Coding	48	GC03M019706	0.33
1186	INS	Insulin	Protein Coding	46	GC11M002159	0.33
1187	ADORA2B	Adenosine A2b Receptor	Protein Coding	46	GC17P015927	0.33
1188	GALC	Galactosylceramidase	Protein Coding	45	GC14M087837	0.33
1189	HNF1A	HNF1 Homeobox A	Protein Coding	45	GC12P125499	0.33
1190	KLF5	Kruppel Like Factor 5	Protein Coding	44	GC13P073054	0.33
1191	EYA1	EYA Transcriptional Coactivator And Phosphatase 1	Protein Coding	44	GC08M071210	0.33
1192	FUT8	Fucosyltransferase 8	Protein Coding	44	GC14P065411	0.33
1193	ANXA11	Annexin A11	Protein Coding	44	GC10M080150	0.33
1194	SUMF1	Sulfatase Modifying Factor 1	Protein Coding	42	GC03M003700	0.33
1195	ASRGL1	Asparaginase And Isoaspartyl Peptidase 1	Protein Coding	41	GC11P062337	0.33
1196	ATP2C2	ATPase Secretory Pathway Ca2+ Transporting 2	Protein Coding	41	GC16P084368	0.33
1197	NTM	Neurotrimin	Protein Coding	41	GC11P131370	0.33
1198	HSPA1B	Heat Shock Protein Family A (Hsp70) Member 1B	Protein Coding	40	GC06P076882	0.33
1199	EHF	ETS Homologous Factor	Protein Coding	39	GC11P034621	0.33
1200	CCHCR1	Coiled-Coil Alpha-Helical Rod Protein 1	Protein Coding	38	GC06M061251	0.33
1201	APIP	APAF1 Interacting Protein	Protein Coding	37	GC11M034854	0.33
1202	AHNAK	AHNAK Nucleoprotein	Protein Coding	37	GC11M084537	0.33
1203	PHB1	Prohibitin 1	Protein Coding	35	GC17M049406	0.33
1204	PELI2	Pellino E3 Ubiquitin Protein Ligase Family Member 2	Protein Coding	34	GC14P056117	0.33
1205	KAZN	Kazrin, Periplakin Interacting Protein	Protein Coding	32	GC01P013893	0.33
1206	JAKMIP3	Janus Kinase And Microtubule Interacting Protein 3	Protein Coding	32	GC10P132065	0.33
1207	PSORS1C2	Psoriasis Susceptibility 1 Candidate 2	Protein Coding	31	GC06M031137	0.33
1208	PSORS1C1	Psoriasis Susceptibility 1 Candidate 1	Protein Coding	30	GC06P031114	0.33
1209	TMEM254	Transmembrane Protein 254	Protein Coding	29	GC10P080078	0.33
1210	MIR210	MicroRNA 210	RNA Gene	22	GC11M002651	0.33
1211	MIR99AHG	Mir-99a-Let-7c Cluster Host Gene	RNA Gene	21	GC21P015928	0.33
1212	MIR543	MicroRNA 543	RNA Gene	17	GC14P108796	0.33
1213	MIR5007	MicroRNA 5007	RNA Gene	9	GC13P055174	0.33
1214	MIR8079	MicroRNA 8079	RNA Gene	9	GC13M044196	0.33
1215	AXL	AXL Receptor Tyrosine Kinase	Protein Coding	50	GC19P041219	0.31
1216	GGT1	Gamma-Glutamyltransferase 1	Protein Coding	49	GC22P024583	0.31
1217	ROCK1	Rho Associated Coiled-Coil Containing Protein Kinase 1	Protein Coding	49	GC18M020946	0.31
1218	CYP2C9	Cytochrome P450 Family 2 Subfamily C Member 9	Protein Coding	48	GC10P094938	0.31
1219	HSPD1	Heat Shock Protein Family D (Hsp60) Member 1	Protein Coding	46	GC02M197486	0.31
1220	SCNN1G	Sodium Channel Epithelial 1 Subunit Gamma	Protein Coding	46	GC16P023182	0.31
1221	HDAC5	Histone Deacetylase 5	Protein Coding	46	GC17M044076	0.31
1222	VCL	Vinculin	Protein Coding	46	GC10P073995	0.31
1223	FPR2	Formyl Peptide Receptor 2	Protein Coding	45	GC19P051752	0.31
1224	HDAC8	Histone Deacetylase 8	Protein Coding	45	GC0XM072329	0.31
1225	CD22	CD22 Molecule	Protein Coding	45	GC19P035319	0.31
1226	NR2C2	Nuclear Receptor Subfamily 2 Group C Member 2	Protein Coding	44	GC03P014947	0.31
1227	CD163	CD163 Molecule	Protein Coding	43	GC12M007646	0.31
1228	VEGFB	Vascular Endothelial Growth Factor B	Protein Coding	43	GC11P064234	0.31
1229	TFAP2C	Transcription Factor AP-2 Gamma	Protein Coding	42	GC20P056629	0.31
1230	SLC26A4	Solute Carrier Family 26 Member 4	Protein Coding	42	GC07P107660	0.31
1231	LTC4S	Leukotriene C4 Synthase	Protein Coding	42	GC05P179793	0.31
1232	PDCD1LG2	Programmed Cell Death 1 Ligand 2	Protein Coding	41	GC09P005510	0.31
1233	CD58	CD58 Molecule	Protein Coding	40	GC01M116514	0.31
1234	PECAM1	Platelet And Endothelial Cell Adhesion Molecule 1	Protein Coding	40	GC17M064319	0.31
1235	FPR3	Formyl Peptide Receptor 3	Protein Coding	39	GC19P051795	0.31
1236	MYOM2	Myomesin 2	Protein Coding	38	GC08P002045	0.31
1237	MUC16	Mucin 16, Cell Surface Associated	Protein Coding	38	GC19M008848	0.31
1238	ZKSCAN5	Zinc Finger With KRAB And SCAN Domains 5	Protein Coding	36	GC07P099504	0.31
1239	SCLT1	Sodium Channel And Clathrin Linker 1	Protein Coding	33	GC04M128864	0.31
1240	PRDM15	PR/SET Domain 15	Protein Coding	33	GC21M041798	0.31
1241	DDTL	D-Dopachrome Tautomerase Like	Protein Coding	30	GC22P023966	0.31
1242	TAFA2	TAFA Chemokine Like Family Member 2	Protein Coding	28	GC12M061709	0.31
1243	CDKN2B-AS1	CDKN2B Antisense RNA 1	RNA Gene	22	GC09P021994	0.31
1244	MIR203A	MicroRNA 203a	RNA Gene	21	GC14P108823	0.31
1245	MIR181A1	MicroRNA 181a-1	RNA Gene	20	GC01M198860	0.31
1246	MIR483	MicroRNA 483	RNA Gene	20	GC11M002736	0.31
1247	MIR203B	MicroRNA 203b	RNA Gene	12	GC14M104118	0.31
1248	LINC01822	Long Intergenic Non-Protein Coding RNA 1822	RNA Gene	10	GC02M021687	0.31
1249	RPL23P11	Ribosomal Protein L23 Pseudogene 11	Pseudogene	7	GC10P033864	0.31
1250	LOC106728418	LEP 5' Regulatory Region	Biological Region	2	GC07P128238	0.31
1251	ERBB3	Erb-B2 Receptor Tyrosine Kinase 3	Protein Coding	52	GC12P057065	0.29
1252	FZD4	Frizzled Class Receptor 4	Protein Coding	50	GC11M086945	0.29
1253	TNNI3	Troponin I3, Cardiac Type	Protein Coding	48	GC19M055151	0.29
1254	NRG1	Neuregulin 1	Protein Coding	46	GC08P031639	0.29
1255	HRH1	Histamine Receptor H1	Protein Coding	45	GC03P012069	0.29
1256	SOX5	SRY-Box Transcription Factor 5	Protein Coding	45	GC12M023529	0.29
1257	EIF4EBP1	Eukaryotic Translation Initiation Factor 4E Binding Protein 1	Protein Coding	45	GC08P038359	0.29
1258	BTC	Betacellulin	Protein Coding	44	GC04M074744	0.29
1259	AOC3	Amine Oxidase Copper Containing 3	Protein Coding	44	GC17P042851	0.29
1260	ULK1	Unc-51 Like Autophagy Activating Kinase 1	Protein Coding	44	GC12P131894	0.29
1261	MDK	Midkine	Protein Coding	43	GC11P046380	0.29
1262	TBX4	T-Box Transcription Factor 4	Protein Coding	42	GC17P061451	0.29
1263	ATG16L1	Autophagy Related 16 Like 1	Protein Coding	42	GC02P233246	0.29
1264	MUC6	Mucin 6, Oligomeric Mucus/Gel-Forming	Protein Coding	40	GC11M001012	0.29
1265	DIO2	Iodothyronine Deiodinase 2	Protein Coding	40	GC14M080197	0.29
1266	MAPK15	Mitogen-Activated Protein Kinase 15	Protein Coding	39	GC08P143716	0.29
1267	CCL1	C-C Motif Chemokine Ligand 1	Protein Coding	37	GC17M034441	0.29
1268	LHX9	LIM Homeobox 9	Protein Coding	36	GC01P197911	0.29
1269	MT-CO2	Mitochondrially Encoded Cytochrome C Oxidase II	Protein Coding	34	GCMTP007587	0.29
1270	ROMO1	Reactive Oxygen Species Modulator 1	Protein Coding	33	GC20P035699	0.29
1271	MIR206	MicroRNA 206	RNA Gene	22	GC06P052144	0.29
1272	MIR128-1	MicroRNA 128-1	RNA Gene	21	GC02P135665	0.29
1273	MIR212	MicroRNA 212	RNA Gene	21	GC17M002050	0.29
1274	MBL3P	Mannose-Binding Lectin Family Member 3, Pseudogene	Pseudogene	8	GC10M081346	0.29
1275	GRIN2B	Glutamate Ionotropic Receptor NMDA Type Subunit 2B	Protein Coding	50	GC12M013437	0.27
1276	ADAM17	ADAM Metallopeptidase Domain 17	Protein Coding	50	GC02M009488	0.27
1277	CTSD	Cathepsin D	Protein Coding	50	GC11M001752	0.27
1278	SMAD4	SMAD Family Member 4	Protein Coding	49	GC18P051028	0.27
1279	OPRM1	Opioid Receptor Mu 1	Protein Coding	48	GC06P154075	0.27
1280	LYN	LYN Proto-Oncogene, Src Family Tyrosine Kinase	Protein Coding	48	GC08P055879	0.27
1281	PLAT	Plasminogen Activator, Tissue Type	Protein Coding	48	GC08M042174	0.27
1282	HSP90AA1	Heat Shock Protein 90 Alpha Family Class A Member 1	Protein Coding	47	GC14M102080	0.27
1283	TLR5	Toll Like Receptor 5	Protein Coding	46	GC01M223643	0.27
1284	TRPA1	Transient Receptor Potential Cation Channel Subfamily A Member 1	Protein Coding	46	GC08M072019	0.27
1285	F11	Coagulation Factor XI	Protein Coding	46	GC04P186265	0.27
1286	MAP3K5	Mitogen-Activated Protein Kinase Kinase Kinase 5	Protein Coding	46	GC06M136557	0.27
1287	SP1	Sp1 Transcription Factor	Protein Coding	45	GC12P053380	0.27
1288	LGALS3	Galectin 3	Protein Coding	44	GC14P055124	0.27
1289	AHSG	Alpha 2-HS Glycoprotein	Protein Coding	44	GC03P186622	0.27
1290	CXCL12	C-X-C Motif Chemokine Ligand 12	Protein Coding	44	GC10M044294	0.27
1291	SIRT6	Sirtuin 6	Protein Coding	44	GC19M004174	0.27
1292	GRIK5	Glutamate Ionotropic Receptor Kainate Type Subunit 5	Protein Coding	43	GC19M041998	0.27
1293	ITIH4	Inter-Alpha-Trypsin Inhibitor Heavy Chain 4	Protein Coding	42	GC03M052812	0.27
1294	GSTA1	Glutathione S-Transferase Alpha 1	Protein Coding	42	GC06M052791	0.27
1295	ST6GAL1	ST6 Beta-Galactoside Alpha-2,6-Sialyltransferase 1	Protein Coding	42	GC03P186930	0.27
1296	SNAI1	Snail Family Transcriptional Repressor 1	Protein Coding	42	GC20P049982	0.27
1297	CDH6	Cadherin 6	Protein Coding	42	GC05P031193	0.27
1298	PAPPA	Pappalysin 1	Protein Coding	42	GC09P118342	0.27
1299	OSBPL2	Oxysterol Binding Protein Like 2	Protein Coding	41	GC20P062231	0.27
1300	AIMP2	Aminoacyl TRNA Synthetase Complex Interacting Multifunctional Protein 2	Protein Coding	41	GC07P006016	0.27
1301	MCM3AP	Minichromosome Maintenance Complex Component 3 Associated Protein	Protein Coding	41	GC21M046235	0.27
1302	PARD3	Par-3 Family Cell Polarity Regulator	Protein Coding	41	GC10M034110	0.27
1303	MRC1	Mannose Receptor C-Type 1	Protein Coding	40	GC10P017809	0.27
1304	ORMDL3	ORMDL Sphingolipid Biosynthesis Regulator 3	Protein Coding	40	GC17M039921	0.27
1305	DNAH5	Dynein Axonemal Heavy Chain 5	Protein Coding	40	GC05M013693	0.27
1306	DNER	Delta/Notch Like EGF Repeat Containing	Protein Coding	40	GC02M229357	0.27
1307	PLA2R1	Phospholipase A2 Receptor 1	Protein Coding	40	GC02M159932	0.27
1308	TTF2	Transcription Termination Factor 2	Protein Coding	40	GC01P117060	0.27
1309	UTS2	Urotensin 2	Protein Coding	40	GC01M007843	0.27
1310	MYOG	Myogenin	Protein Coding	39	GC01M203083	0.27
1311	MYF5	Myogenic Factor 5	Protein Coding	39	GC12P080716	0.27
1312	NUCB2	Nucleobindin 2	Protein Coding	39	GC11P017268	0.27
1313	MYNN	Myoneurin	Protein Coding	37	GC03P169773	0.27
1314	POC1B	POC1 Centriolar Protein B	Protein Coding	37	GC12M089419	0.27
1315	COBL	Cordon-Bleu WH2 Repeat Protein	Protein Coding	34	GC07M051016	0.27
1316	RCN3	Reticulocalbin 3	Protein Coding	34	GC19P049527	0.27
1317	RMDN2	Regulator Of Microtubule Dynamics 2	Protein Coding	32	GC02P037923	0.27
1318	SEPTIN2	Septin 2	Protein Coding	32	GC02P241316	0.27
1319	SELENOP	Selenoprotein P	Protein Coding	31	GC05M042800	0.27
1320	SELENOF	Selenoprotein F	Protein Coding	27	GC01M086863	0.27
1321	IGF2-AS	IGF2 Antisense RNA	RNA Gene	25	GC11P002140	0.27
1322	MIR199A2	MicroRNA 199a-2	RNA Gene	21	GC01M172235	0.27
1323	MIR29B1	MicroRNA 29b-1	RNA Gene	21	GC07M130877	0.27
1324	MIR218-2	MicroRNA 218-2	RNA Gene	21	GC05M168768	0.27
1325	TMEM72-AS1	TMEM72 Antisense RNA 1	RNA Gene	17	GC10M044811	0.27
1326	RPL9P21	Ribosomal Protein L9 Pseudogene 21	Pseudogene	8	GC10M044414	0.27
1327	COL1A1	Collagen Type I Alpha 1 Chain	Protein Coding	50	GC17M050183	0.25
1328	MERTK	MER Proto-Oncogene, Tyrosine Kinase	Protein Coding	50	GC02P111898	0.25
1329	NT5E	5'-Nucleotidase Ecto	Protein Coding	50	GC06P085449	0.25
1330	DNMT3B	DNA Methyltransferase 3 Beta	Protein Coding	50	GC20P032762	0.25
1331	NOTCH1	Notch Receptor 1	Protein Coding	49	GC09M137332	0.25
1332	PTPN1	Protein Tyrosine Phosphatase Non-Receptor Type 1	Protein Coding	49	GC20P050510	0.25
1333	EIF2AK3	Eukaryotic Translation Initiation Factor 2 Alpha Kinase 3	Protein Coding	48	GC02M088556	0.25
1334	CREB1	CAMP Responsive Element Binding Protein 1	Protein Coding	48	GC02P207529	0.25
1335	SQSTM1	Sequestosome 1	Protein Coding	47	GC05P179806	0.25
1336	CD36	CD36 Molecule	Protein Coding	47	GC07P080369	0.25
1337	FOLH1	Folate Hydrolase 1	Protein Coding	46	GC11M084355	0.25
1338	AMPD1	Adenosine Monophosphate Deaminase 1	Protein Coding	46	GC01M114673	0.25
1339	LMNB1	Lamin B1	Protein Coding	46	GC05P126776	0.25
1340	FKBP5	FKBP Prolyl Isomerase 5	Protein Coding	45	GC06M061437	0.25
1341	MMP16	Matrix Metallopeptidase 16	Protein Coding	45	GC08M088032	0.25
1342	DOCK1	Dedicator Of Cytokinesis 1	Protein Coding	45	GC10P126905	0.25
1343	NEU1	Neuraminidase 1	Protein Coding	44	GC06M031857	0.25
1344	PON2	Paraoxonase 2	Protein Coding	44	GC07M095404	0.25
1345	RORC	RAR Related Orphan Receptor C	Protein Coding	44	GC01M151806	0.25
1346	ELAC2	ElaC Ribonuclease Z 2	Protein Coding	42	GC17M012991	0.25
1347	FSTL1	Follistatin Like 1	Protein Coding	42	GC03M120392	0.25
1348	KAT7	Lysine Acetyltransferase 7	Protein Coding	42	GC17P049788	0.25
1349	C3AR1	Complement C3a Receptor 1	Protein Coding	42	GC12M008058	0.25
1350	MSMB	Microseminoprotein Beta	Protein Coding	41	GC10M046033	0.25
1351	TFEB	Transcription Factor EB	Protein Coding	41	GC06M061505	0.25
1352	AKAP12	A-Kinase Anchoring Protein 12	Protein Coding	41	GC06P151239	0.25
1353	MAP1LC3A	Microtubule Associated Protein 1 Light Chain 3 Alpha	Protein Coding	41	GC20P034546	0.25
1354	UBC	Ubiquitin C	Protein Coding	41	GC12M124911	0.25
1355	EGR3	Early Growth Response 3	Protein Coding	40	GC08M022687	0.25
1356	ADGRG6	Adhesion G Protein-Coupled Receptor G6	Protein Coding	40	GC06P142301	0.25
1357	CRYGD	Crystallin Gamma D	Protein Coding	40	GC02M208121	0.25
1358	CD83	CD83 Molecule	Protein Coding	40	GC06P014117	0.25
1359	CXCL2	C-X-C Motif Chemokine Ligand 2	Protein Coding	39	GC04M074097	0.25
1360	AKAP5	A-Kinase Anchoring Protein 5	Protein Coding	38	GC14P064465	0.25
1361	ABHD2	Abhydrolase Domain Containing 2, Acylglycerol Lipase	Protein Coding	38	GC15P089087	0.25
1362	NBR1	NBR1 Autophagy Cargo Receptor	Protein Coding	37	GC17P043170	0.25
1363	MRPL28	Mitochondrial Ribosomal Protein L28	Protein Coding	37	GC16M000357	0.25
1364	CIRBP	Cold Inducible RNA Binding Protein	Protein Coding	37	GC19P001259	0.25
1365	PLAGL2	PLAG1 Like Zinc Finger 2	Protein Coding	37	GC20M032192	0.25
1366	OMP	Olfactory Marker Protein	Protein Coding	36	GC11P077102	0.25
1367	CKMT1B	Creatine Kinase, Mitochondrial 1B	Protein Coding	36	GC15P043593	0.25
1368	SIGLEC14	Sialic Acid Binding Ig Like Lectin 14	Protein Coding	34	GC19M062342	0.25
1369	TRIM16	Tripartite Motif Containing 16	Protein Coding	34	GC17M015627	0.25
1370	PTPA	Protein Phosphatase 2 Phosphatase Activator	Protein Coding	34	GC09P129111	0.25
1371	KMT5B	Lysine Methyltransferase 5B	Protein Coding	33	GC11M084833	0.25
1372	ORAI3	ORAI Calcium Release-Activated Calcium Modulator 3	Protein Coding	33	GC16P030949	0.25
1373	CIP2A	Cellular Inhibitor Of PP2A	Protein Coding	28	GC03M108545	0.25
1374	XIST	X Inactive Specific Transcript	RNA Gene	25	GC0XM073820	0.25
1375	MIR124-1	MicroRNA 124-1	RNA Gene	22	GC08M009903	0.25
1376	MIR24-1	MicroRNA 24-1	RNA Gene	21	GC09P095086	0.25
1377	MIR124-2	MicroRNA 124-2	RNA Gene	20	GC08P064379	0.25
1378	MIR24-2	MicroRNA 24-2	RNA Gene	20	GC19M014386	0.25
1379	MIR124-3	MicroRNA 124-3	RNA Gene	19	GC20P063270	0.25
1380	MIR380	MicroRNA 380	RNA Gene	16	GC14P109078	0.25
1381	MYD88	MYD88 Innate Immune Signal Transduction Adaptor	Protein Coding	49	GC03P038139	0.23
1382	GLB1	Galactosidase Beta 1	Protein Coding	48	GC03M032963	0.23
1383	ITPR1	Inositol 1,4,5-Trisphosphate Receptor Type 1	Protein Coding	48	GC03P004486	0.23
1384	NR1H3	Nuclear Receptor Subfamily 1 Group H Member 3	Protein Coding	46	GC11P047248	0.23
1385	FBN1	Fibrillin 1	Protein Coding	46	GC15M048408	0.23
1386	SETD2	SET Domain Containing 2, Histone Lysine Methyltransferase	Protein Coding	46	GC03M047033	0.23
1387	TGFA	Transforming Growth Factor Alpha	Protein Coding	45	GC02M070447	0.23
1388	PTPRD	Protein Tyrosine Phosphatase Receptor Type D	Protein Coding	45	GC09M008307	0.23
1389	DUOX2	Dual Oxidase 2	Protein Coding	44	GC15M045092	0.23
1390	PLA2G10	Phospholipase A2 Group X	Protein Coding	43	GC16M014672	0.23
1391	VTN	Vitronectin	Protein Coding	43	GC17M033771	0.23
1392	NFATC3	Nuclear Factor Of Activated T Cells 3	Protein Coding	42	GC16P068119	0.23
1393	CEACAM6	CEA Cell Adhesion Molecule 6	Protein Coding	42	GC19P041750	0.23
1394	NTF3	Neurotrophin 3	Protein Coding	42	GC12P005432	0.23
1395	CD9	CD9 Molecule	Protein Coding	42	GC12P018518	0.23
1396	SELPLG	Selectin P Ligand	Protein Coding	42	GC12M108621	0.23
1397	KLF15	Kruppel Like Factor 15	Protein Coding	41	GC03M126293	0.23
1398	KLRD1	Killer Cell Lectin Like Receptor D1	Protein Coding	41	GC12P010226	0.23
1399	GPRC5A	G Protein-Coupled Receptor Class C Group 5 Member A	Protein Coding	41	GC12P018806	0.23
1400	MMP25	Matrix Metallopeptidase 25	Protein Coding	40	GC16P009927	0.23
1401	PRDM2	PR/SET Domain 2	Protein Coding	40	GC01P013866	0.23
1402	CXCL16	C-X-C Motif Chemokine Ligand 16	Protein Coding	39	GC17M004733	0.23
1403	DBP	D-Box Binding PAR BZIP Transcription Factor	Protein Coding	38	GC19M048630	0.23
1404	SPATA13	Spermatogenesis Associated 13	Protein Coding	37	GC13P024016	0.23
1405	PIR	Pirin	Protein Coding	37	GC0XM015402	0.23
1406	NT5DC1	5'-Nucleotidase Domain Containing 1	Protein Coding	34	GC06P116100	0.23
1407	CCN1	Cellular Communication Network Factor 1	Protein Coding	30	GC01P085581	0.23
1408	H19	H19 Imprinted Maternally Expressed Transcript	RNA Gene	28	GC11M001995	0.23
1409	MIR26A1	MicroRNA 26a-1	RNA Gene	21	GC03P037969	0.23
1410	MIR190A	MicroRNA 190a	RNA Gene	20	GC15P113081	0.23
1411	MIR18A	MicroRNA 18a	RNA Gene	19	GC13P091536	0.23
1412	MIR675	MicroRNA 675	RNA Gene	18	GC11M002728	0.23
1413	TTTY4	Testis-Specific Transcript, Y-Linked 4	RNA Gene	14	GC0YP022936	0.23
1414	CFTR-AS1	CFTR Antisense RNA 1	RNA Gene	11	GC07M117561	0.23
1415	PDGFRA	Platelet Derived Growth Factor Receptor Alpha	Protein Coding	53	GC04P054229	0.21
1416	CHEK2	Checkpoint Kinase 2	Protein Coding	52	GC22M028687	0.21
1417	CDK6	Cyclin Dependent Kinase 6	Protein Coding	52	GC07M092604	0.21
1418	DNMT1	DNA Methyltransferase 1	Protein Coding	50	GC19M010133	0.21
1419	TRPC6	Transient Receptor Potential Cation Channel Subfamily C Member 6	Protein Coding	49	GC11M101451	0.21
1420	BUB1B	BUB1 Mitotic Checkpoint Serine/Threonine Kinase B	Protein Coding	49	GC15P040161	0.21
1421	ARG1	Arginase 1	Protein Coding	48	GC06P131473	0.21
1422	COL1A2	Collagen Type I Alpha 2 Chain	Protein Coding	48	GC07P094394	0.21
1423	APOA1	Apolipoprotein A1	Protein Coding	48	GC11M116835	0.21
1424	AHCY	Adenosylhomocysteinase	Protein Coding	48	GC20M034468	0.21
1425	MAP2K3	Mitogen-Activated Protein Kinase Kinase 3	Protein Coding	48	GC17P049577	0.21
1426	PLA2G4A	Phospholipase A2 Group IVA	Protein Coding	48	GC01P186798	0.21
1427	ZEB1	Zinc Finger E-Box Binding Homeobox 1	Protein Coding	47	GC10P031318	0.21
1428	LIG4	DNA Ligase 4	Protein Coding	46	GC13M108207	0.21
1429	FGF10	Fibroblast Growth Factor 10	Protein Coding	46	GC05M044340	0.21
1430	ITGB5	Integrin Subunit Beta 5	Protein Coding	46	GC03M124761	0.21
1431	CR1	Complement C3b/C4b Receptor 1 (Knops Blood Group)	Protein Coding	46	GC01P207496	0.21
1432	RB1	RB Transcriptional Corepressor 1	Protein Coding	46	GC13P048303	0.21
1433	PTGIS	Prostaglandin I2 Synthase	Protein Coding	46	GC20M049503	0.21
1434	PRKAA1	Protein Kinase AMP-Activated Catalytic Subunit Alpha 1	Protein Coding	46	GC05M040759	0.21
1435	NR1I2	Nuclear Receptor Subfamily 1 Group I Member 2	Protein Coding	45	GC03P119780	0.21
1436	MTHFD1	Methylenetetrahydrofolate Dehydrogenase, Cyclohydrolase And Formyltetrahydrofolate Synthetase 1	Protein Coding	45	GC14P064388	0.21
1437	TP73	Tumor Protein P73	Protein Coding	45	GC01P003652	0.21
1438	SHMT1	Serine Hydroxymethyltransferase 1	Protein Coding	45	GC17M024669	0.21
1439	XPA	XPA, DNA Damage Recognition And Repair Factor	Protein Coding	45	GC09M097654	0.21
1440	NAT1	N-Acetyltransferase 1	Protein Coding	44	GC08P018179	0.21
1441	FOXO3	Forkhead Box O3	Protein Coding	44	GC06P108559	0.21
1442	HRH2	Histamine Receptor H2	Protein Coding	44	GC05P175659	0.21
1443	HAVCR2	Hepatitis A Virus Cellular Receptor 2	Protein Coding	44	GC05M157063	0.21
1444	AKAP9	A-Kinase Anchoring Protein 9	Protein Coding	44	GC07P091940	0.21
1445	SLC22A3	Solute Carrier Family 22 Member 3	Protein Coding	44	GC06P160348	0.21
1446	SNRPN	Small Nuclear Ribonucleoprotein Polypeptide N	Protein Coding	44	GC15P024823	0.21
1447	ARG2	Arginase 2	Protein Coding	44	GC14P067619	0.21
1448	ADARB1	Adenosine Deaminase RNA Specific B1	Protein Coding	44	GC21P045073	0.21
1449	CLEC7A	C-Type Lectin Domain Containing 7A	Protein Coding	44	GC12M019786	0.21
1450	GADD45A	Growth Arrest And DNA Damage Inducible Alpha	Protein Coding	43	GC01P067685	0.21
1451	FHIT	Fragile Histidine Triad Diadenosine Triphosphatase	Protein Coding	43	GC03M059747	0.21
1452	PANX1	Pannexin 1	Protein Coding	43	GC11P094128	0.21
1453	CXADR	CXADR Ig-Like Cell Adhesion Molecule	Protein Coding	43	GC21P017513	0.21
1454	ITGA11	Integrin Subunit Alpha 11	Protein Coding	42	GC15M068296	0.21
1455	FBXO11	F-Box Protein 11	Protein Coding	42	GC02M047789	0.21
1456	MLH3	MutL Homolog 3	Protein Coding	42	GC14M075013	0.21
1457	TCN2	Transcobalamin 2	Protein Coding	42	GC22P033722	0.21
1458	SULT1A1	Sulfotransferase Family 1A Member 1	Protein Coding	42	GC16M028650	0.21
1459	CYP3A43	Cytochrome P450 Family 3 Subfamily A Member 43	Protein Coding	42	GC07P099829	0.21
1460	RETN	Resistin	Protein Coding	42	GC19P007669	0.21
1461	PROZ	Protein Z, Vitamin K Dependent Plasma Glycoprotein	Protein Coding	42	GC13P113158	0.21
1462	KLK5	Kallikrein Related Peptidase 5	Protein Coding	41	GC19M050943	0.21
1463	ELAVL1	ELAV Like RNA Binding Protein 1	Protein Coding	41	GC19M007958	0.21
1464	GABPA	GA Binding Protein Transcription Factor Subunit Alpha	Protein Coding	41	GC21P025734	0.21
1465	LGR6	Leucine Rich Repeat Containing G Protein-Coupled Receptor 6	Protein Coding	41	GC01P202193	0.21
1466	POLI	DNA Polymerase Iota	Protein Coding	41	GC18P054274	0.21
1467	CAMK1D	Calcium/Calmodulin Dependent Protein Kinase ID	Protein Coding	41	GC10P012349	0.21
1468	C4BPB	Complement Component 4 Binding Protein Beta	Protein Coding	41	GC01P207088	0.21
1469	CYP2A13	Cytochrome P450 Family 2 Subfamily A Member 13	Protein Coding	41	GC19P041088	0.21
1470	REV1	REV1 DNA Directed Polymerase	Protein Coding	41	GC02M099383	0.21
1471	XRCC2	X-Ray Repair Cross Complementing 2	Protein Coding	41	GC07M152644	0.21
1472	FABP5	Fatty Acid Binding Protein 5	Protein Coding	40	GC08P081282	0.21
1473	BHMT2	Betaine--Homocysteine S-Methyltransferase 2	Protein Coding	40	GC05P079071	0.21
1474	MAP1LC3B	Microtubule Associated Protein 1 Light Chain 3 Beta	Protein Coding	40	GC16P087384	0.21
1475	HEYL	Hes Related Family BHLH Transcription Factor With YRPW Motif Like	Protein Coding	39	GC01M039623	0.21
1476	CER1	Cerberus 1, DAN Family BMP Antagonist	Protein Coding	39	GC09M014710	0.21
1477	PDCD5	Programmed Cell Death 5	Protein Coding	38	GC19P032581	0.21
1478	NID2	Nidogen 2	Protein Coding	38	GC14M052004	0.21
1479	ENOSF1	Enolase Superfamily Member 1	Protein Coding	36	GC18M000722	0.21
1480	IL9R	Interleukin 9 Receptor	Protein Coding	36	GC0XP155997	0.21
1481	IL26	Interleukin 26	Protein Coding	34	GC12M068201	0.21
1482	MT-CO1	Mitochondrially Encoded Cytochrome C Oxidase I	Protein Coding	34	GCMTP005906	0.21
1483	SNTG1	Syntrophin Gamma 1	Protein Coding	34	GC08P049909	0.21
1484	RHBDD1	Rhomboid Domain Containing 1	Protein Coding	34	GC02P226805	0.21
1485	DNTTIP2	Deoxynucleotidyltransferase Terminal Interacting Protein 2	Protein Coding	33	GC01M093866	0.21
1486	CCDC38	Coiled-Coil Domain Containing 38	Protein Coding	32	GC12M095867	0.21
1487	CDRT4	CMT1A Duplicated Region Transcript 4	Protein Coding	28	GC17M015436	0.21
1488	C15orf32	Chromosome 15 Putative Open Reading Frame 32	RNA Gene	26	GC15P092471	0.21
1489	MIR582	MicroRNA 582	RNA Gene	20	GC05M059703	0.21
1490	MIR637	MicroRNA 637	RNA Gene	18	GC19M003961	0.21
1491	NNT-AS1	NNT Antisense RNA 1	RNA Gene	16	GC05M043950	0.21
1492	PRKACA	Protein Kinase CAMP-Activated Catalytic Subunit Alpha	Protein Coding	50	GC19M014403	0.18
1493	SYK	Spleen Associated Tyrosine Kinase	Protein Coding	49	GC09P091849	0.18
1494	RARB	Retinoic Acid Receptor Beta	Protein Coding	49	GC03P024689	0.18
1495	MAPK3	Mitogen-Activated Protein Kinase 3	Protein Coding	48	GC16M035783	0.18
1496	MAPK7	Mitogen-Activated Protein Kinase 7	Protein Coding	48	GC17P049488	0.18
1497	RARG	Retinoic Acid Receptor Gamma	Protein Coding	48	GC12M053210	0.18
1498	PTPN6	Protein Tyrosine Phosphatase Non-Receptor Type 6	Protein Coding	48	GC12P018571	0.18
1499	PRKACB	Protein Kinase CAMP-Activated Catalytic Subunit Beta	Protein Coding	48	GC01P084078	0.18
1500	LEF1	Lymphoid Enhancer Binding Factor 1	Protein Coding	47	GC04M108047	0.18
1501	IDE	Insulin Degrading Enzyme	Protein Coding	47	GC10M092451	0.18
1502	ITGA4	Integrin Subunit Alpha 4	Protein Coding	47	GC02P181456	0.18
1503	TRPC3	Transient Receptor Potential Cation Channel Subfamily C Member 3	Protein Coding	47	GC04M121879	0.18
1504	KLK1	Kallikrein 1	Protein Coding	46	GC19M050819	0.18
1505	MMP10	Matrix Metallopeptidase 10	Protein Coding	46	GC11M102770	0.18
1506	CD79A	CD79a Molecule	Protein Coding	46	GC19P041877	0.18
1507	TBX5	T-Box Transcription Factor 5	Protein Coding	46	GC12M114353	0.18
1508	DUSP1	Dual Specificity Phosphatase 1	Protein Coding	46	GC05M172768	0.18
1509	TLR1	Toll Like Receptor 1	Protein Coding	46	GC04M038793	0.18
1510	WNT4	Wnt Family Member 4	Protein Coding	46	GC01M022190	0.18
1511	ADORA2A	Adenosine A2a Receptor	Protein Coding	45	GC22P024417	0.18
1512	THBS1	Thrombospondin 1	Protein Coding	45	GC15P039581	0.18
1513	EFEMP2	EGF Containing Fibulin Extracellular Matrix Protein 2	Protein Coding	45	GC11M084712	0.18
1514	EMX2	Empty Spiracles Homeobox 2	Protein Coding	44	GC10P117542	0.18
1515	FZD8	Frizzled Class Receptor 8	Protein Coding	44	GC10M035638	0.18
1516	PDE7A	Phosphodiesterase 7A	Protein Coding	44	GC08M065720	0.18
1517	APOH	Apolipoprotein H	Protein Coding	44	GC17M066212	0.18
1518	E2F4	E2F Transcription Factor 4	Protein Coding	44	GC16P067192	0.18
1519	CKB	Creatine Kinase B	Protein Coding	44	GC14M103519	0.18
1520	ATF3	Activating Transcription Factor 3	Protein Coding	44	GC01P212565	0.18
1521	MAFB	MAF BZIP Transcription Factor B	Protein Coding	44	GC20M040685	0.18
1522	RAPGEF3	Rap Guanine Nucleotide Exchange Factor 3	Protein Coding	44	GC12M047736	0.18
1523	PLTP	Phospholipid Transfer Protein	Protein Coding	44	GC20M045898	0.18
1524	TOLLIP	Toll Interacting Protein	Protein Coding	43	GC11M001274	0.18
1525	CEACAM1	CEA Cell Adhesion Molecule 1	Protein Coding	43	GC19M042507	0.18
1526	ADAMTSL1	ADAMTS Like 1	Protein Coding	42	GC09P017906	0.18
1527	NRF1	Nuclear Respiratory Factor 1	Protein Coding	42	GC07P129611	0.18
1528	SEMA7A	Semaphorin 7A (John Milton Hagen Blood Group)	Protein Coding	42	GC15M074409	0.18
1529	SERPINB8	Serpin Family B Member 8	Protein Coding	42	GC18P063969	0.18
1530	ATG7	Autophagy Related 7	Protein Coding	42	GC03P012072	0.18
1531	ICAM3	Intercellular Adhesion Molecule 3	Protein Coding	42	GC19M010388	0.18
1532	CTTN	Cortactin	Protein Coding	42	GC11P070398	0.18
1533	LTB4R2	Leukotriene B4 Receptor 2	Protein Coding	42	GC14P030885	0.18
1534	MAP3K13	Mitogen-Activated Protein Kinase Kinase Kinase 13	Protein Coding	42	GC03P185282	0.18
1535	RAPGEF4	Rap Guanine Nucleotide Exchange Factor 4	Protein Coding	42	GC02P172735	0.18
1536	PTGER1	Prostaglandin E Receptor 1	Protein Coding	41	GC19M014444	0.18
1537	ST8SIA2	ST8 Alpha-N-Acetyl-Neuraminide Alpha-2,8-Sialyltransferase 2	Protein Coding	41	GC15P092393	0.18
1538	ACKR3	Atypical Chemokine Receptor 3	Protein Coding	41	GC02P236537	0.18
1539	NLRX1	NLR Family Member X1	Protein Coding	40	GC11P119166	0.18
1540	IFNA1	Interferon Alpha 1	Protein Coding	40	GC09P021577	0.18
1541	IRAK2	Interleukin 1 Receptor Associated Kinase 2	Protein Coding	40	GC03P012054	0.18
1542	PCDH8	Protocadherin 8	Protein Coding	40	GC13M052842	0.18
1543	SULF2	Sulfatase 2	Protein Coding	40	GC20M047656	0.18
1544	SIGLEC1	Sialic Acid Binding Ig Like Lectin 1	Protein Coding	40	GC20M003686	0.18
1545	TBCK	TBC1 Domain Containing Kinase	Protein Coding	40	GC04M106041	0.18
1546	SRP72	Signal Recognition Particle 72	Protein Coding	40	GC04P056466	0.18
1547	CCL19	C-C Motif Chemokine Ligand 19	Protein Coding	40	GC09M034692	0.18
1548	ATG4B	Autophagy Related 4B Cysteine Peptidase	Protein Coding	40	GC02P241637	0.18
1549	PCMT1	Protein-L-Isoaspartate (D-Aspartate) O-Methyltransferase	Protein Coding	40	GC06P149749	0.18
1550	ZBTB17	Zinc Finger And BTB Domain Containing 17	Protein Coding	40	GC01M015943	0.18
1551	SEZ6L	Seizure Related 6 Homolog Like	Protein Coding	39	GC22P026169	0.18
1552	S100A12	S100 Calcium Binding Protein A12	Protein Coding	39	GC01M153373	0.18
1553	COL8A1	Collagen Type VIII Alpha 1 Chain	Protein Coding	39	GC03P099638	0.18
1554	CREB5	CAMP Responsive Element Binding Protein 5	Protein Coding	39	GC07P028305	0.18
1555	DCDC2	Doublecortin Domain Containing 2	Protein Coding	39	GC06M024171	0.18
1556	NLRP10	NLR Family Pyrin Domain Containing 10	Protein Coding	38	GC11M007959	0.18
1557	TACC2	Transforming Acidic Coiled-Coil Containing Protein 2	Protein Coding	38	GC10P121989	0.18
1558	CCL17	C-C Motif Chemokine Ligand 17	Protein Coding	38	GC16P057411	0.18
1559	CXCL6	C-X-C Motif Chemokine Ligand 6	Protein Coding	38	GC04P073837	0.18
1560	WLS	Wnt Ligand Secretion Mediator	Protein Coding	38	GC01M068098	0.18
1561	IL25	Interleukin 25	Protein Coding	37	GC14P030866	0.18
1562	GZMK	Granzyme K	Protein Coding	37	GC05P055024	0.18
1563	EFS	Embryonal Fyn-Associated Substrate	Protein Coding	36	GC14M023356	0.18
1564	SGMS2	Sphingomyelin Synthase 2	Protein Coding	36	GC04P107824	0.18
1565	PLPP3	Phospholipid Phosphatase 3	Protein Coding	36	GC01M056495	0.18
1566	SEPTIN9	Septin 9	Protein Coding	34	GC17P077282	0.18
1567	SRXN1	Sulfiredoxin 1	Protein Coding	34	GC20M000647	0.18
1568	CYYR1	Cysteine And Tyrosine Rich 1	Protein Coding	32	GC21M026466	0.18
1569	CFAP58	Cilia And Flagella Associated Protein 58	Protein Coding	31	GC10P104354	0.18
1570	SOWAHB	Sosondowah Ankyrin Repeat Domain Family Member B	Protein Coding	29	GC04M076894	0.18
1571	JCAD	Junctional Cadherin 5 Associated	Protein Coding	26	GC10M030012	0.18
1572	MIR34C	MicroRNA 34c	RNA Gene	22	GC11P111675	0.18
1573	MIR214	MicroRNA 214	RNA Gene	21	GC01M172234	0.18
1574	MIR186	MicroRNA 186	RNA Gene	20	GC01M071067	0.18
1575	MIR424	MicroRNA 424	RNA Gene	18	GC0XM134685	0.18
1576	MIR570	MicroRNA 570	RNA Gene	17	GC03P196140	0.18
1577	LINC01924	Long Intergenic Non-Protein Coding RNA 1924	RNA Gene	12	GC18P064041	0.18
1578	KIT	KIT Proto-Oncogene, Receptor Tyrosine Kinase	Protein Coding	52	GC04P054657	0.15
1579	CREBBP	CREB Binding Protein	Protein Coding	51	GC16M006452	0.15
1580	GRM1	Glutamate Metabotropic Receptor 1	Protein Coding	50	GC06P145973	0.15
1581	CALR	Calreticulin	Protein Coding	50	GC19P012938	0.15
1582	ITGB1	Integrin Subunit Beta 1	Protein Coding	49	GC10M032932	0.15
1583	SPARC	Secreted Protein Acidic And Cysteine Rich	Protein Coding	49	GC05M151661	0.15
1584	IRAK1	Interleukin 1 Receptor Associated Kinase 1	Protein Coding	48	GC0XM154010	0.15
1585	SGK1	Serum/Glucocorticoid Regulated Kinase 1	Protein Coding	48	GC06M134169	0.15
1586	TPO	Thyroid Peroxidase	Protein Coding	48	GC02P001374	0.15
1587	SYT1	Synaptotagmin 1	Protein Coding	48	GC12P078863	0.15
1588	BMP4	Bone Morphogenetic Protein 4	Protein Coding	48	GC14M053949	0.15
1589	KCNJ6	Potassium Inwardly Rectifying Channel Subfamily J Member 6	Protein Coding	47	GC21M037607	0.15
1590	YES1	YES Proto-Oncogene 1, Src Family Tyrosine Kinase	Protein Coding	47	GC18M000721	0.15
1591	NEDD4L	NEDD4 Like E3 Ubiquitin Protein Ligase	Protein Coding	46	GC18P058044	0.15
1592	MYH6	Myosin Heavy Chain 6	Protein Coding	46	GC14M023381	0.15
1593	GABRA2	Gamma-Aminobutyric Acid Type A Receptor Subunit Alpha2	Protein Coding	46	GC04M046243	0.15
1594	GRM7	Glutamate Metabotropic Receptor 7	Protein Coding	46	GC03P006770	0.15
1595	ITGAV	Integrin Subunit Alpha V	Protein Coding	46	GC02P186589	0.15
1596	LAMA1	Laminin Subunit Alpha 1	Protein Coding	46	GC18M006941	0.15
1597	MSX2	Msh Homeobox 2	Protein Coding	46	GC05P174724	0.15
1598	PAX3	Paired Box 3	Protein Coding	46	GC02M222199	0.15
1599	TCF12	Transcription Factor 12	Protein Coding	46	GC15P056918	0.15
1600	SLC18A2	Solute Carrier Family 18 Member A2	Protein Coding	46	GC10P117241	0.15
1601	ENO1	Enolase 1	Protein Coding	46	GC01M008861	0.15
1602	FBLN1	Fibulin 1	Protein Coding	45	GC22P045502	0.15
1603	ISL1	ISL LIM Homeobox 1	Protein Coding	45	GC05P051383	0.15
1604	ABCC9	ATP Binding Cassette Subfamily C Member 9	Protein Coding	45	GC12M021797	0.15
1605	NME2	NME/NM23 Nucleoside Diphosphate Kinase 2	Protein Coding	45	GC17P051165	0.15
1606	MAPK13	Mitogen-Activated Protein Kinase 13	Protein Coding	45	GC06P077004	0.15
1607	PBRM1	Polybromo 1	Protein Coding	45	GC03M052545	0.15
1608	RPS6KA2	Ribosomal Protein S6 Kinase A2	Protein Coding	45	GC06M166409	0.15
1609	RPS6KA5	Ribosomal Protein S6 Kinase A5	Protein Coding	45	GC14M090847	0.15
1610	TNFRSF21	TNF Receptor Superfamily Member 21	Protein Coding	45	GC06M047231	0.15
1611	TRPM7	Transient Receptor Potential Cation Channel Subfamily M Member 7	Protein Coding	45	GC15M050552	0.15
1612	TRPS1	Transcriptional Repressor GATA Binding 1	Protein Coding	45	GC08M115408	0.15
1613	TMPO	Thymopoietin	Protein Coding	45	GC12P098515	0.15
1614	SPRY2	Sprouty RTK Signaling Antagonist 2	Protein Coding	45	GC13M080335	0.15
1615	CAST	Calpastatin	Protein Coding	45	GC05P096525	0.15
1616	EEF1A2	Eukaryotic Translation Elongation Factor 1 Alpha 2	Protein Coding	45	GC20M063488	0.15
1617	CISH	Cytokine Inducible SH2 Containing Protein	Protein Coding	45	GC03M050974	0.15
1618	BTRC	Beta-Transducin Repeat Containing E3 Ubiquitin Protein Ligase	Protein Coding	45	GC10P101354	0.15
1619	CA9	Carbonic Anhydrase 9	Protein Coding	45	GC09P035673	0.15
1620	ADRA1D	Adrenoceptor Alpha 1D	Protein Coding	45	GC20M004220	0.15
1621	MAF	MAF BZIP Transcription Factor	Protein Coding	45	GC16M079204	0.15
1622	LPAR1	Lysophosphatidic Acid Receptor 1	Protein Coding	45	GC09M110873	0.15
1623	MEF2D	Myocyte Enhancer Factor 2D	Protein Coding	45	GC01M156463	0.15
1624	PROM1	Prominin 1	Protein Coding	45	GC04M015965	0.15
1625	YWHAQ	Tyrosine 3-Monooxygenase/Tryptophan 5-Monooxygenase Activation Protein Theta	Protein Coding	45	GC02M009583	0.15
1626	HYOU1	Hypoxia Up-Regulated 1	Protein Coding	44	GC11M119156	0.15
1627	KCNH5	Potassium Voltage-Gated Channel Subfamily H Member 5	Protein Coding	44	GC14M062699	0.15
1628	OPA1	OPA1 Mitochondrial Dynamin Like GTPase	Protein Coding	44	GC03P193594	0.15
1629	RAP1A	RAP1A, Member Of RAS Oncogene Family	Protein Coding	44	GC01P111542	0.15
1630	TIMP3	TIMP Metallopeptidase Inhibitor 3	Protein Coding	44	GC22P033834	0.15
1631	SOCS2	Suppressor Of Cytokine Signaling 2	Protein Coding	44	GC12P093569	0.15
1632	TLL1	Tolloid Like 1	Protein Coding	44	GC04P165873	0.15
1633	ADCY8	Adenylate Cyclase 8	Protein Coding	44	GC08M130780	0.15
1634	DYRK2	Dual Specificity Tyrosine Phosphorylation Regulated Kinase 2	Protein Coding	44	GC12P067558	0.15
1635	PPM1A	Protein Phosphatase, Mg2+/Mn2+ Dependent 1A	Protein Coding	44	GC14P060245	0.15
1636	PKN2	Protein Kinase N2	Protein Coding	44	GC01P088684	0.15
1637	SLC44A1	Solute Carrier Family 44 Member 1	Protein Coding	44	GC09P105244	0.15
1638	GAB2	GRB2 Associated Binding Protein 2	Protein Coding	43	GC11M078215	0.15
1639	FGF9	Fibroblast Growth Factor 9	Protein Coding	43	GC13P021671	0.15
1640	CSF1	Colony Stimulating Factor 1	Protein Coding	43	GC01P109911	0.15
1641	DLG1	Discs Large MAGUK Scaffold Protein 1	Protein Coding	43	GC03M197042	0.15
1642	DCK	Deoxycytidine Kinase	Protein Coding	43	GC04P070992	0.15
1643	ACAD9	Acyl-CoA Dehydrogenase Family Member 9	Protein Coding	43	GC03P133367	0.15
1644	SKP2	S-Phase Kinase Associated Protein 2	Protein Coding	43	GC05P036151	0.15
1645	SLC16A7	Solute Carrier Family 16 Member 7	Protein Coding	43	GC12P059596	0.15
1646	USP10	Ubiquitin Specific Peptidase 10	Protein Coding	43	GC16P084702	0.15
1647	IL18R1	Interleukin 18 Receptor 1	Protein Coding	42	GC02P102311	0.15
1648	HSF2	Heat Shock Transcription Factor 2	Protein Coding	42	GC06P122399	0.15
1649	FGF4	Fibroblast Growth Factor 4	Protein Coding	42	GC11M084877	0.15
1650	HS6ST1	Heparan Sulfate 6-O-Sulfotransferase 1	Protein Coding	42	GC02M128236	0.15
1651	KCNH7	Potassium Voltage-Gated Channel Subfamily H Member 7	Protein Coding	42	GC02M162371	0.15
1652	NFYC	Nuclear Transcription Factor Y Subunit Gamma	Protein Coding	42	GC01P040691	0.15
1653	NRG3	Neuregulin 3	Protein Coding	42	GC10P090587	0.15
1654	P2RX3	Purinergic Receptor P2X 3	Protein Coding	42	GC11P057356	0.15
1655	SH3GL2	SH3 Domain Containing GRB2 Like 2, Endophilin A1	Protein Coding	42	GC09P017569	0.15
1656	AUH	AU RNA Binding Methylglutaconyl-CoA Hydratase	Protein Coding	42	GC09M091213	0.15
1657	DUSP4	Dual Specificity Phosphatase 4	Protein Coding	42	GC08M029334	0.15
1658	DSCAM	DS Cell Adhesion Molecule	Protein Coding	42	GC21M040010	0.15
1659	EDEM1	ER Degradation Enhancing Alpha-Mannosidase Like Protein 1	Protein Coding	42	GC03P005187	0.15
1660	DKK2	Dickkopf WNT Signaling Pathway Inhibitor 2	Protein Coding	42	GC04M106921	0.15
1661	CTNND2	Catenin Delta 2	Protein Coding	42	GC05M010971	0.15
1662	CADM1	Cell Adhesion Molecule 1	Protein Coding	42	GC11M115169	0.15
1663	ATP12A	ATPase H+/K+ Transporting Non-Gastric Alpha2 Subunit	Protein Coding	42	GC13P024680	0.15
1664	MAOB	Monoamine Oxidase B	Protein Coding	42	GC0XM043766	0.15
1665	LMX1A	LIM Homeobox Transcription Factor 1 Alpha	Protein Coding	42	GC01M165171	0.15
1666	PCDH19	Protocadherin 19	Protein Coding	42	GC0XM100291	0.15
1667	PHEX	Phosphate Regulating Endopeptidase Homolog X-Linked	Protein Coding	42	GC0XP022032	0.15
1668	CD74	CD74 Molecule	Protein Coding	42	GC05M150378	0.15
1669	TIA1	TIA1 Cytotoxic Granule Associated RNA Binding Protein	Protein Coding	42	GC02M070209	0.15
1670	TSPO	Translocator Protein	Protein Coding	42	GC22P043151	0.15
1671	ITGB8	Integrin Subunit Beta 8	Protein Coding	41	GC07P020329	0.15
1672	JAM2	Junctional Adhesion Molecule 2	Protein Coding	41	GC21P025639	0.15
1673	FABP7	Fatty Acid Binding Protein 7	Protein Coding	41	GC06P122796	0.15
1674	MTHFD1L	Methylenetetrahydrofolate Dehydrogenase (NADP+ Dependent) 1 Like	Protein Coding	41	GC06P150865	0.15
1675	PDE4DIP	Phosphodiesterase 4D Interacting Protein	Protein Coding	41	GC01P148808	0.15
1676	RPS27A	Ribosomal Protein S27a	Protein Coding	41	GC02P055231	0.15
1677	RXRG	Retinoid X Receptor Gamma	Protein Coding	41	GC01M165401	0.15
1678	TFF2	Trefoil Factor 2	Protein Coding	41	GC21M042346	0.15
1679	SLC27A6	Solute Carrier Family 27 Member 6	Protein Coding	41	GC05P128538	0.15
1680	AKAP8	A-Kinase Anchoring Protein 8	Protein Coding	41	GC19M015354	0.15
1681	ATXN7	Ataxin 7	Protein Coding	41	GC03P063864	0.15
1682	EFHC1	EF-Hand Domain Containing 1	Protein Coding	41	GC06P052362	0.15
1683	DPP10	Dipeptidyl Peptidase Like 10	Protein Coding	41	GC02P114442	0.15
1684	IGSF1	Immunoglobulin Superfamily Member 1	Protein Coding	41	GC0XM131273	0.15
1685	LRIG1	Leucine Rich Repeats And Immunoglobulin Like Domains 1	Protein Coding	41	GC03M066379	0.15
1686	LIPF	Lipase F, Gastric Type	Protein Coding	41	GC10P088664	0.15
1687	GABARAPL1	GABA Type A Receptor Associated Protein Like 1	Protein Coding	40	GC12P010212	0.15
1688	HSPE1	Heat Shock Protein Family E (Hsp10) Member 1	Protein Coding	40	GC02P197501	0.15
1689	FUT9	Fucosyltransferase 9	Protein Coding	40	GC06P096015	0.15
1690	MMRN1	Multimerin 1	Protein Coding	40	GC04P089879	0.15
1691	IVNS1ABP	Influenza Virus NS1A Binding Protein	Protein Coding	40	GC01M185306	0.15
1692	CD93	CD93 Molecule	Protein Coding	40	GC20M023079	0.15
1693	TSN	Translin	Protein Coding	40	GC02P121737	0.15
1694	S100A1	S100 Calcium Binding Protein A1	Protein Coding	40	GC01P153627	0.15
1695	SNX9	Sorting Nexin 9	Protein Coding	40	GC06P157685	0.15
1696	DOCK4	Dedicator Of Cytokinesis 4	Protein Coding	40	GC07M111726	0.15
1697	CLSTN2	Calsyntenin 2	Protein Coding	40	GC03P139935	0.15
1698	MCC	MCC Regulator Of WNT Signaling Pathway	Protein Coding	40	GC05M113022	0.15
1699	MAST2	Microtubule Associated Serine/Threonine Kinase 2	Protein Coding	40	GC01P045786	0.15
1700	RPH3A	Rabphilin 3A	Protein Coding	40	GC12P112570	0.15
1701	SDHAF2	Succinate Dehydrogenase Complex Assembly Factor 2	Protein Coding	40	GC11P061430	0.15
1702	G3BP1	G3BP Stress Granule Assembly Factor 1	Protein Coding	39	GC05P151771	0.15
1703	INSIG2	Insulin Induced Gene 2	Protein Coding	39	GC02P118088	0.15
1704	OLFM4	Olfactomedin 4	Protein Coding	39	GC13P053028	0.15
1705	PCDH10	Protocadherin 10	Protein Coding	39	GC04P133149	0.15
1706	PDIA6	Protein Disulfide Isomerase Family A Member 6	Protein Coding	39	GC02M010784	0.15
1707	STIM2	Stromal Interaction Molecule 2	Protein Coding	39	GC04P026859	0.15
1708	DAAM2	Dishevelled Associated Activator Of Morphogenesis 2	Protein Coding	39	GC06P039792	0.15
1709	CADM2	Cell Adhesion Molecule 2	Protein Coding	39	GC03P085008	0.15
1710	LZTS1	Leucine Zipper Tumor Suppressor 1	Protein Coding	39	GC08M020246	0.15
1711	SERINC1	Serine Incorporator 1	Protein Coding	39	GC06M122443	0.15
1712	GNPDA2	Glucosamine-6-Phosphate Deaminase 2	Protein Coding	38	GC04M044684	0.15
1713	GLIS3	GLIS Family Zinc Finger 3	Protein Coding	38	GC09M003816	0.15
1714	CDC42EP3	CDC42 Effector Protein 3	Protein Coding	38	GC02M037641	0.15
1715	PDZD2	PDZ Domain Containing 2	Protein Coding	38	GC05P031639	0.15
1716	POLR2H	RNA Polymerase II, I And III Subunit H	Protein Coding	38	GC03P184361	0.15
1717	RIMS1	Regulating Synaptic Membrane Exocytosis 1	Protein Coding	38	GC06P071886	0.15
1718	TSPAN5	Tetraspanin 5	Protein Coding	38	GC04M098470	0.15
1719	SOBP	Sine Oculis Binding Protein Homolog	Protein Coding	38	GC06P107489	0.15
1720	CEACAM7	CEA Cell Adhesion Molecule 7	Protein Coding	38	GC19M041673	0.15
1721	BTG3	BTG Anti-Proliferation Factor 3	Protein Coding	38	GC21M017594	0.15
1722	ABCA13	ATP Binding Cassette Subfamily A Member 13	Protein Coding	38	GC07P048171	0.15
1723	RBFOX1	RNA Binding Fox-1 Homolog 1	Protein Coding	38	GC16P009999	0.15
1724	SLC5A12	Solute Carrier Family 5 Member 12	Protein Coding	38	GC11M026648	0.15
1725	ZW10	Zw10 Kinetochore Protein	Protein Coding	38	GC11M113733	0.15
1726	ZFP36	ZFP36 Ring Finger Protein	Protein Coding	38	GC19P039406	0.15
1727	EYA2	EYA Transcriptional Coactivator And Phosphatase 2	Protein Coding	37	GC20P046894	0.15
1728	FEZ2	Fasciculation And Elongation Protein Zeta 2	Protein Coding	37	GC02M036519	0.15
1729	NETO1	Neuropilin And Tolloid Like 1	Protein Coding	37	GC18M072742	0.15
1730	MOXD1	Monooxygenase DBH Like 1	Protein Coding	37	GC06M132296	0.15
1731	OSBPL6	Oxysterol Binding Protein Like 6	Protein Coding	37	GC02P178194	0.15
1732	TAS2R1	Taste 2 Receptor Member 1	Protein Coding	37	GC05M009630	0.15
1733	SOX30	SRY-Box Transcription Factor 30	Protein Coding	37	GC05M157624	0.15
1734	AMOTL1	Angiomotin Like 1	Protein Coding	37	GC11P094686	0.15
1735	ANKRD2	Ankyrin Repeat Domain 2	Protein Coding	37	GC10P097572	0.15
1736	ATP10B	ATPase Phospholipid Transporting 10B (Putative)	Protein Coding	37	GC05M160499	0.15
1737	EIF4ENIF1	Eukaryotic Translation Initiation Factor 4E Nuclear Import Factor 1	Protein Coding	37	GC22M035309	0.15
1738	LINGO2	Leucine Rich Repeat And Ig Domain Containing 2	Protein Coding	37	GC09M028154	0.15
1739	PPFIA2	PTPRF Interacting Protein Alpha 2	Protein Coding	37	GC12M081257	0.15
1740	PRUNE2	Prune Homolog 2 With BCH Domain	Protein Coding	37	GC09M076611	0.15
1741	ARL4A	ADP Ribosylation Factor Like GTPase 4A	Protein Coding	37	GC07P012712	0.15
1742	ZWINT	ZW10 Interacting Kinetochore Protein	Protein Coding	37	GC10M056357	0.15
1743	GEMIN5	Gem Nuclear Organelle Associated Protein 5	Protein Coding	36	GC05M154887	0.15
1744	FAM120B	Family With Sequence Similarity 120B	Protein Coding	36	GC06P170290	0.15
1745	FAM172A	Family With Sequence Similarity 172 Member A	Protein Coding	36	GC05M093617	0.15
1746	FBXL7	F-Box And Leucine Rich Repeat Protein 7	Protein Coding	36	GC05P015553	0.15
1747	FCHO2	FCH And Mu Domain Containing Endocytic Adaptor 2	Protein Coding	36	GC05P072955	0.15
1748	PPHLN1	Periphilin 1	Protein Coding	36	GC12P042238	0.15
1749	THSD7A	Thrombospondin Type 1 Domain Containing 7A	Protein Coding	36	GC07M011371	0.15
1750	SPCS3	Signal Peptidase Complex Subunit 3	Protein Coding	36	GC04P176319	0.15
1751	CSNK1A1L	Casein Kinase 1 Alpha 1 Like	Protein Coding	36	GC13M037103	0.15
1752	PAMR1	Peptidase Domain Containing Associated With Muscle Regeneration 1	Protein Coding	36	GC11M035453	0.15
1753	KHDRBS2	KH RNA Binding Domain Containing, Signal Transduction Associated 2	Protein Coding	36	GC06M061542	0.15
1754	PTCHD1	Patched Domain Containing 1	Protein Coding	36	GC0XP023334	0.15
1755	ZNF277	Zinc Finger Protein 277	Protein Coding	36	GC07P112206	0.15
1756	ZFYVE28	Zinc Finger FYVE-Type Containing 28	Protein Coding	36	GC04M002399	0.15
1757	NHLRC2	NHL Repeat Containing 2	Protein Coding	35	GC10P113854	0.15
1758	TEKT3	Tektin 3	Protein Coding	35	GC17M015303	0.15
1759	ALG10	ALG10 Alpha-1,2-Glucosyltransferase	Protein Coding	35	GC12P034022	0.15
1760	ATRNL1	Attractin Like 1	Protein Coding	35	GC10P115093	0.15
1761	MAGEC1	MAGE Family Member C1	Protein Coding	35	GC0XP141905	0.15
1762	MAGEC2	MAGE Family Member C2	Protein Coding	35	GC0XM142202	0.15
1763	RLN1	Relaxin 1	Protein Coding	35	GC09M005334	0.15
1764	RCSD1	RCSD Domain Containing 1	Protein Coding	35	GC01P167630	0.15
1765	ZNF536	Zinc Finger Protein 536	Protein Coding	35	GC19P051259	0.15
1766	XIRP2	Xin Actin Binding Repeat Containing 2	Protein Coding	35	GC02P166888	0.15
1767	FBXO33	F-Box Protein 33	Protein Coding	34	GC14M039396	0.15
1768	MYO16	Myosin XVI	Protein Coding	34	GC13P108495	0.15
1769	NREP	Neuronal Regeneration Related Protein	Protein Coding	34	GC05M111662	0.15
1770	SYT9	Synaptotagmin 9	Protein Coding	34	GC11P007238	0.15
1771	TMEM200A	Transmembrane Protein 200A	Protein Coding	34	GC06P130365	0.15
1772	ANKRD44	Ankyrin Repeat Domain 44	Protein Coding	34	GC02M196967	0.15
1773	CCDC91	Coiled-Coil Domain Containing 91	Protein Coding	34	GC12P028133	0.15
1774	C14orf39	Chromosome 14 Open Reading Frame 39	Protein Coding	34	GC14M060396	0.15
1775	AGBL4	AGBL Carboxypeptidase 4	Protein Coding	34	GC01M048532	0.15
1776	CYLC2	Cylicin 2	Protein Coding	34	GC09P102995	0.15
1777	ARMCX2	Armadillo Repeat Containing X-Linked 2	Protein Coding	34	GC0XM101658	0.15
1778	ZNF607	Zinc Finger Protein 607	Protein Coding	34	GC19M037696	0.15
1779	ZKSCAN4	Zinc Finger With KRAB And SCAN Domains 4	Protein Coding	34	GC06M061073	0.15
1780	JRKL	JRK Like	Protein Coding	33	GC11P096389	0.15
1781	MTUS2	Microtubule Associated Scaffold Protein 2	Protein Coding	33	GC13P028820	0.15
1782	TMED3	Transmembrane P24 Trafficking Protein 3	Protein Coding	33	GC15P079311	0.15
1783	SLC38A6	Solute Carrier Family 38 Member 6	Protein Coding	33	GC14P060982	0.15
1784	LYNX1	Ly6/Neurotoxin 1	Protein Coding	33	GC08M142966	0.15
1785	LIPM	Lipase Family Member M	Protein Coding	33	GC10P090721	0.15
1786	PRSS35	Serine Protease 35	Protein Coding	33	GC06P083512	0.15
1787	TMEM182	Transmembrane Protein 182	Protein Coding	33	GC02P102744	0.15
1788	ANKRD7	Ankyrin Repeat Domain 7	Protein Coding	32	GC07P118214	0.15
1789	DNAH6	Dynein Axonemal Heavy Chain 6	Protein Coding	32	GC02P084459	0.15
1790	ABHD12B	Abhydrolase Domain Containing 12B	Protein Coding	32	GC14P050872	0.15
1791	LRRC49	Leucine Rich Repeat Containing 49	Protein Coding	32	GC15P070853	0.15
1792	LEPROT	Leptin Receptor Overlapping Transcript	Protein Coding	32	GC01P065420	0.15
1793	SPINK13	Serine Peptidase Inhibitor Kazal Type 13	Protein Coding	31	GC05P148268	0.15
1794	C4orf33	Chromosome 4 Open Reading Frame 33	Protein Coding	31	GC04P129093	0.15
1795	OTOL1	Otolin 1	Protein Coding	30	GC03P161430	0.15
1796	BTBD16	BTB Domain Containing 16	Protein Coding	30	GC10P122271	0.15
1797	ZBED5	Zinc Finger BED-Type Containing 5	Protein Coding	30	GC11M011008	0.15
1798	C12orf42	Chromosome 12 Open Reading Frame 42	Protein Coding	29	GC12M103079	0.15
1799	KIAA2026	KIAA2026	Protein Coding	29	GC09M005859	0.15
1800	TMEM196	Transmembrane Protein 196	Protein Coding	29	GC07M019758	0.15
1801	SLC35F4	Solute Carrier Family 35 Member F4	Protein Coding	28	GC14M057563	0.15
1802	ARPIN	Actin Related Protein 2/3 Complex Inhibitor	Protein Coding	28	GC15M089895	0.15
1803	DEFB103B	Defensin Beta 103B	Protein Coding	28	GC08M007430	0.15
1804	IRAG2	Inositol 1,4,5-Triphosphate Receptor Associated 2	Protein Coding	27	GC12P025026	0.15
1805	ANP32C	Acidic Nuclear Phosphoprotein 32 Family Member C	Pseudogene	27	GC04M164197	0.15
1806	DCAF8L1	DDB1 And CUL4 Associated Factor 8 Like 1	Protein Coding	27	GC0XM027996	0.15
1807	NAA80	N-Alpha-Acetyltransferase 80, NatH Catalytic Subunit	Protein Coding	26	GC03M050952	0.15
1808	LRRC9	Leucine Rich Repeat Containing 9	Protein Coding	25	GC14P059919	0.15
1809	MIR143	MicroRNA 143	RNA Gene	24	GC05P149410	0.15
1810	MIR9-1	MicroRNA 9-1	RNA Gene	21	GC01M156420	0.15
1811	MIR134	MicroRNA 134	RNA Gene	20	GC14P109061	0.15
1812	MIR101-1	MicroRNA 101-1	RNA Gene	20	GC01M065058	0.15
1813	RPLP0P6	Ribosomal Protein Lateral Stalk Subunit P0 Pseudogene 6	Pseudogene	17	GC02P038481	0.15
1814	LUZP6	Leucine Zipper Protein 6	Protein Coding	17	GC07M135927	0.15
1815	MEIS3P1	Meis Homeobox 3 Pseudogene 1	Pseudogene	17	GC17P015786	0.15
1816	UBE2DNL	Ubiquitin Conjugating Enzyme E2 D N-Terminal Like (Pseudogene)	Pseudogene	17	GC0XP084934	0.15
1817	LINC00882	Long Intergenic Non-Protein Coding RNA 882	RNA Gene	16	GC03M106449	0.15
1818	MIR1343	MicroRNA 1343	RNA Gene	15	GC11P034964	0.15
1819	DUBR	DPPA2 Upstream Binding RNA	RNA Gene	14	GC03P107128	0.15
1820	ANXA2P3	Annexin A2 Pseudogene 3	Pseudogene	12	GC10P064825	0.15
1821	MGC12916	Uncharacterized Protein MGC12916	RNA Gene	12	GC17P014303	0.15
1822	KIAA1614-AS1	KIAA1614 Antisense RNA 1	RNA Gene	11	GC01M180949	0.15
1823	PTMAP5	Prothymosin Alpha Pseudogene 5	Pseudogene	10	GC13P081689	0.15
1824	MIR1233-1	MicroRNA 1233-1	RNA Gene	10	GC15M034382	0.15
1825	MIR1233-2	MicroRNA 1233-2	RNA Gene	10	GC15M034528	0.15
1826	PLEKHA3P1	Pleckstrin Homology Domain Containing A3 Pseudogene 1	Pseudogene	10	GC19M061901	0.15
1827	TTC4P1	Tetratricopeptide Repeat Domain 4 Pseudogene 1	Pseudogene	10	GC07M045999	0.15
1828	GOT2P1	GOT2 Pseudogene 1	Pseudogene	9	GC01P055367	0.15
1829	GLYATL1P2	Glycine-N-Acyltransferase Like 1 Pseudogene 2	Pseudogene	9	GC11P058879	0.15
1830	RPL21P50	Ribosomal Protein L21 Pseudogene 50	Pseudogene	9	GC04M123745	0.15
1831	RPL31P54	Ribosomal Protein L31 Pseudogene 54	Pseudogene	9	GC13P078422	0.15
1832	RPL31P12	Ribosomal Protein L31 Pseudogene 12	Pseudogene	9	GC01P072301	0.15
1833	RPL36AP29	Ribosomal Protein L36a Pseudogene 29	Pseudogene	9	GC07P016208	0.15
1834	DNMT3AP1	DNA Methyltransferase 3A Pseudogene 1	Pseudogene	9	GC02M066819	0.15
1835	RPL21P94	Ribosomal Protein L21 Pseudogene 94	Pseudogene	9	GC11M006686	0.15
1836	ISCA1P2	Iron-Sulfur Cluster Assembly 1 Pseudogene 2	Pseudogene	8	GC01P229042	0.15
1837	GNPATP	Glyceronephosphate O-Acyltransferase Pseudogene	Pseudogene	8	GC16M060688	0.15
1838	MRPL49P2	Mitochondrial Ribosomal Protein L49 Pseudogene 2	Pseudogene	8	GC08P016374	0.15
1839	OR7K1P	Olfactory Receptor Family 7 Subfamily K Member 1 Pseudogene	Pseudogene	8	GC14P025357	0.15
1840	RPL34P26	Ribosomal Protein L34 Pseudogene 26	Pseudogene	8	GC13M050361	0.15
1841	RPS17P12	Ribosomal Protein S17 Pseudogene 12	Pseudogene	8	GC07M138298	0.15
1842	RPS9P3	Ribosomal Protein S9 Pseudogene 3	Pseudogene	8	GC05P098954	0.15
1843	STARP1	Steroidogenic Acute Regulatory Protein Pseudogene 1	Pseudogene	8	GC13M065280	0.15
1844	SLC6A6P1	Solute Carrier Family 6 Member 6 Pseudogene 1	Pseudogene	8	GC21P019244	0.15
1845	RAC1P5	Rac Family Small GTPase 1 Pseudogene 5	Pseudogene	8	GC04M107202	0.15
1846	RPL31P31	Ribosomal Protein L31 Pseudogene 31	Pseudogene	8	GC04P033972	0.15
1847	LIN28AP1	LIN28A Pseudogene 1	Pseudogene	7	GC02P183260	0.15
1848	NFYAP1	Nuclear Transcription Factor Y Subunit Alpha Pseudogene 1	Pseudogene	7	GC13M063975	0.15
1849	HSPD1P9	Heat Shock Protein Family D (Hsp60) Member 1 Pseudogene 9	Pseudogene	7	GC13M037992	0.15
1850	HSPA8P1	Heat Shock Protein Family A (Hsp70) Member 8 Pseudogene 1	Pseudogene	7	GC0XM121202	0.15
1851	FAM8A6P	Family With Sequence Similarity 8 Member A6, Pseudogene	Pseudogene	7	GC06M134603	0.15
1852	MRPL50P1	Mitochondrial Ribosomal Protein L50 Pseudogene 1	Pseudogene	7	GC02M035724	0.15
1853	RAC1P1	Rac Family Small GTPase 1 Pseudogene 1	Pseudogene	7	GC18M024685	0.15
1854	RPL31P20	Ribosomal Protein L31 Pseudogene 20	Pseudogene	7	GC03P024430	0.15
1855	RPS12P24	Ribosomal Protein S12 Pseudogene 24	Pseudogene	7	GC13M037220	0.15
1856	RPL36P16	Ribosomal Protein L36 Pseudogene 16	Pseudogene	7	GC19P051809	0.15
1857	AKR1B1P2	Aldo-Keto Reductase Family 1 Member B1 Pseudogene 2	Pseudogene	7	GC03P074135	0.15
1858	RPL7AP53	Ribosomal Protein L7a Pseudogene 53	Pseudogene	7	GC10M033057	0.15
1859	VENTXP2	VENT Homeobox Pseudogene 2	Pseudogene	7	GC13M083907	0.15
1860	RPL29P29	Ribosomal Protein L29 Pseudogene 29	Pseudogene	6	GC13M088236	0.15
1861	RPL36AP26	Ribosomal Protein L36a Pseudogene 26	Pseudogene	6	GC07M015702	0.15
1862	RPL21P99	Ribosomal Protein L21 Pseudogene 99	Pseudogene	6	GC12M029658	0.15
1863	RPL29P6	Ribosomal Protein L29 Pseudogene 6	Pseudogene	6	GC01P023244	0.15
1864	RPL6P14	Ribosomal Protein L6 Pseudogene 14	Pseudogene	6	GC04M104886	0.15
1865	RPLP1P9	Ribosomal Protein Lateral Stalk Subunit P1 Pseudogene 9	Pseudogene	6	GC08P026771	0.15
1866	RPS15AP40	Ribosomal Protein S15a Pseudogene 40	Pseudogene	6	GC0XM036393	0.15
1867	RPS23P3	Ribosomal Protein S23 Pseudogene 3	Pseudogene	6	GC04P066431	0.15
1868	RPS26P13	Ribosomal Protein S26 Pseudogene 13	Pseudogene	6	GC01M208697	0.15
1869	RPS27AP4	RPS27A Pseudogene 4	Pseudogene	6	GC14M027258	0.15
1870	RPL36AP10	Ribosomal Protein L36a Pseudogene 10	Pseudogene	6	GC01P088578	0.15
1871	RPL6P25	Ribosomal Protein L6 Pseudogene 25	Pseudogene	6	GC12P083151	0.15
1872	RPS3AP9	RPS3A Pseudogene 9	Pseudogene	6	GC01P188695	0.15
1873	SUCLA2P2	SUCLA2 Pseudogene 2	Pseudogene	6	GC02M076107	0.15
1874	SRIP1	Sorcin Pseudogene 1	Pseudogene	6	GC04P058103	0.15
1875	TBCAP1	Tubulin Folding Cofactor A Pseudogene 1	Pseudogene	6	GC0XP032969	0.15
1876	NUP50P3	Nucleoporin 50 Pseudogene 3	Pseudogene	6	GC05M020343	0.15
1877	KRT8P16	Keratin 8 Pseudogene 16	Pseudogene	5	GC10M008536	0.15
1878	VN1R95P	Vomeronasal 1 Receptor 95 Pseudogene	Pseudogene	5	GC19P027803	0.15
1879	IGES	Immunoglobulin E Concentration, Serum	Genetic Locus	4	GC05U990033	0.15
1880	TEK	TEK Receptor Tyrosine Kinase	Protein Coding	50	GC09P027109	0.1
1881	EPHB2	EPH Receptor B2	Protein Coding	50	GC01P022710	0.1
1882	DDR2	Discoidin Domain Receptor Tyrosine Kinase 2	Protein Coding	50	GC01P162631	0.1
1883	GRIA3	Glutamate Ionotropic Receptor AMPA Type Subunit 3	Protein Coding	50	GC0XP123184	0.1
1884	AGTR1	Angiotensin II Receptor Type 1	Protein Coding	49	GC03P148697	0.1
1885	EP300	E1A Binding Protein P300	Protein Coding	49	GC22P041091	0.1
1886	PDE3A	Phosphodiesterase 3A	Protein Coding	48	GC12P020294	0.1
1887	RAB27A	RAB27A, Member RAS Oncogene Family	Protein Coding	48	GC15M055202	0.1
1888	KCNN4	Potassium Calcium-Activated Channel Subfamily N Member 4	Protein Coding	48	GC19M061975	0.1
1889	CYSLTR2	Cysteinyl Leukotriene Receptor 2	Protein Coding	47	GC13P048653	0.1
1890	MAPKAPK2	MAPK Activated Protein Kinase 2	Protein Coding	47	GC01P206684	0.1
1891	WNK1	WNK Lysine Deficient Protein Kinase 1	Protein Coding	47	GC12P000733	0.1
1892	ACVR1B	Activin A Receptor Type 1B	Protein Coding	46	GC12P051951	0.1
1893	ARHGDIA	Rho GDP Dissociation Inhibitor Alpha	Protein Coding	46	GC17M081867	0.1
1894	ADCY3	Adenylate Cyclase 3	Protein Coding	46	GC02M024819	0.1
1895	DDR1	Discoidin Domain Receptor Tyrosine Kinase 1	Protein Coding	46	GC06P076844	0.1
1896	DIABLO	Diablo IAP-Binding Mitochondrial Protein	Protein Coding	46	GC12M122208	0.1
1897	LOX	Lysyl Oxidase	Protein Coding	46	GC05M122063	0.1
1898	LOXL2	Lysyl Oxidase Like 2	Protein Coding	46	GC08M023296	0.1
1899	PRMT1	Protein Arginine Methyltransferase 1	Protein Coding	46	GC19P049675	0.1
1900	TSHR	Thyroid Stimulating Hormone Receptor	Protein Coding	46	GC14P080954	0.1
1901	WNT3A	Wnt Family Member 3A	Protein Coding	46	GC01P229075	0.1
1902	YAP1	Yes1 Associated Transcriptional Regulator	Protein Coding	46	GC11P102110	0.1
1903	HNRNPA2B1	Heterogeneous Nuclear Ribonucleoprotein A2/B1	Protein Coding	45	GC07M026174	0.1
1904	GNAT2	G Protein Subunit Alpha Transducin 2	Protein Coding	45	GC01M109603	0.1
1905	KCNE1	Potassium Voltage-Gated Channel Subfamily E Regulatory Subunit 1	Protein Coding	45	GC21M034446	0.1
1906	GSS	Glutathione Synthetase	Protein Coding	45	GC20M034928	0.1
1907	HTRA2	HtrA Serine Peptidase 2	Protein Coding	45	GC02P074529	0.1
1908	RIPK2	Receptor Interacting Serine/Threonine Kinase 2	Protein Coding	45	GC08P089786	0.1
1909	TRAF6	TNF Receptor Associated Factor 6	Protein Coding	45	GC11M036467	0.1
1910	CLU	Clusterin	Protein Coding	45	GC08M027596	0.1
1911	ARRB2	Arrestin Beta 2	Protein Coding	45	GC17P004711	0.1
1912	DDIT3	DNA Damage Inducible Transcript 3	Protein Coding	45	GC12M057516	0.1
1913	CRAT	Carnitine O-Acetyltransferase	Protein Coding	45	GC09M129094	0.1
1914	VDAC1	Voltage Dependent Anion Channel 1	Protein Coding	45	GC05M133975	0.1
1915	UCP2	Uncoupling Protein 2	Protein Coding	45	GC11M073974	0.1
1916	NCOR2	Nuclear Receptor Corepressor 2	Protein Coding	44	GC12M124324	0.1
1917	HPSE	Heparanase	Protein Coding	44	GC04M083292	0.1
1918	GRK6	G Protein-Coupled Receptor Kinase 6	Protein Coding	44	GC05P177403	0.1
1919	GPR37	G Protein-Coupled Receptor 37	Protein Coding	44	GC07M124745	0.1
1920	ABCG1	ATP Binding Cassette Subfamily G Member 1	Protein Coding	44	GC21P042199	0.1
1921	PTPN3	Protein Tyrosine Phosphatase Non-Receptor Type 3	Protein Coding	44	GC09M109375	0.1
1922	RGS9	Regulator Of G Protein Signaling 9	Protein Coding	44	GC17P065332	0.1
1923	TAC3	Tachykinin Precursor 3	Protein Coding	44	GC12M057009	0.1
1924	S1PR2	Sphingosine-1-Phosphate Receptor 2	Protein Coding	44	GC19M010223	0.1
1925	TRPC4	Transient Receptor Potential Cation Channel Subfamily C Member 4	Protein Coding	44	GC13M037636	0.1
1926	CCKBR	Cholecystokinin B Receptor	Protein Coding	44	GC11P006259	0.1
1927	CANT1	Calcium Activated Nucleotidase 1	Protein Coding	44	GC17M078992	0.1
1928	DGKA	Diacylglycerol Kinase Alpha	Protein Coding	44	GC12P055927	0.1
1929	CFLAR	CASP8 And FADD Like Apoptosis Regulator	Protein Coding	44	GC02P201117	0.1
1930	IDO1	Indoleamine 2,3-Dioxygenase 1	Protein Coding	44	GC08P039891	0.1
1931	ORAI1	ORAI Calcium Release-Activated Calcium Modulator 1	Protein Coding	43	GC12P125513	0.1
1932	RAN	RAN, Member RAS Oncogene Family	Protein Coding	43	GC12P130871	0.1
1933	SATB1	SATB Homeobox 1	Protein Coding	43	GC03M019799	0.1
1934	SLC17A5	Solute Carrier Family 17 Member 5	Protein Coding	43	GC06M073593	0.1
1935	HES1	Hes Family BHLH Transcription Factor 1	Protein Coding	42	GC03P194136	0.1
1936	RAB3A	RAB3A, Member RAS Oncogene Family	Protein Coding	42	GC19M018196	0.1
1937	RHOH	Ras Homolog Family Member H	Protein Coding	42	GC04P040192	0.1
1938	TNFRSF12A	TNF Receptor Superfamily Member 12A	Protein Coding	42	GC16P003018	0.1
1939	ARHGAP5	Rho GTPase Activating Protein 5	Protein Coding	42	GC14P032076	0.1
1940	AIMP1	Aminoacyl TRNA Synthetase Complex Interacting Multifunctional Protein 1	Protein Coding	42	GC04P106315	0.1
1941	MID1	Midline 1	Protein Coding	42	GC0XM010445	0.1
1942	RGS10	Regulator Of G Protein Signaling 10	Protein Coding	42	GC10M119499	0.1
1943	RGS2	Regulator Of G Protein Signaling 2	Protein Coding	42	GC01P192809	0.1
1944	VAMP2	Vesicle Associated Membrane Protein 2	Protein Coding	42	GC17M010120	0.1
1945	VAPA	VAMP Associated Protein A	Protein Coding	42	GC18P009904	0.1
1946	VDAC2	Voltage Dependent Anion Channel 2	Protein Coding	42	GC10P075210	0.1
1947	TRPC1	Transient Receptor Potential Cation Channel Subfamily C Member 1	Protein Coding	41	GC03P142724	0.1
1948	ANO1	Anoctamin 1	Protein Coding	41	GC11P069986	0.1
1949	CNN1	Calponin 1	Protein Coding	41	GC19P011539	0.1
1950	ARF4	ADP Ribosylation Factor 4	Protein Coding	41	GC03M057572	0.1
1951	CLDN2	Claudin 2	Protein Coding	41	GC0XP106900	0.1
1952	LTBR	Lymphotoxin Beta Receptor	Protein Coding	41	GC12P006375	0.1
1953	LSR	Lipolysis Stimulated Lipoprotein Receptor	Protein Coding	41	GC19P051383	0.1
1954	MDC1	Mediator Of DNA Damage Checkpoint 1	Protein Coding	41	GC06M061228	0.1
1955	RGS20	Regulator Of G Protein Signaling 20	Protein Coding	40	GC08P053851	0.1
1956	SMPD2	Sphingomyelin Phosphodiesterase 2	Protein Coding	40	GC06P109440	0.1
1957	TNFSF12	TNF Superfamily Member 12	Protein Coding	40	GC17P010605	0.1
1958	SNCG	Synuclein Gamma	Protein Coding	40	GC10P090641	0.1
1959	AFM	Afamin	Protein Coding	40	GC04P073481	0.1
1960	ADGRG1	Adhesion G Protein-Coupled Receptor G1	Protein Coding	40	GC16P057610	0.1
1961	RNF41	Ring Finger Protein 41	Protein Coding	40	GC12M056202	0.1
1962	VAMP3	Vesicle Associated Membrane Protein 3	Protein Coding	40	GC01P007765	0.1
1963	VAMP8	Vesicle Associated Membrane Protein 8	Protein Coding	40	GC02P085561	0.1
1964	WWTR1	WW Domain Containing Transcription Regulator 1	Protein Coding	40	GC03M149517	0.1
1965	EIF2A	Eukaryotic Translation Initiation Factor 2A	Protein Coding	39	GC03P150546	0.1
1966	CD68	CD68 Molecule	Protein Coding	39	GC17P007579	0.1
1967	ERRFI1	ERBB Receptor Feedback Inhibitor 1	Protein Coding	38	GC01M008004	0.1
1968	GPRC5B	G Protein-Coupled Receptor Class C Group 5 Member B	Protein Coding	38	GC16M019856	0.1
1969	ITLN1	Intelectin 1	Protein Coding	38	GC01M160876	0.1
1970	SERPINB9	Serpin Family B Member 9	Protein Coding	38	GC06M002887	0.1
1971	MAVS	Mitochondrial Antiviral Signaling Protein	Protein Coding	38	GC20P003907	0.1
1972	RGS11	Regulator Of G Protein Signaling 11	Protein Coding	38	GC16M000268	0.1
1973	GPSM1	G Protein Signaling Modulator 1	Protein Coding	37	GC09P136327	0.1
1974	GMPR2	Guanosine Monophosphate Reductase 2	Protein Coding	37	GC14P024232	0.1
1975	GPR15	G Protein-Coupled Receptor 15	Protein Coding	37	GC03P098531	0.1
1976	MUC7	Mucin 7, Secreted	Protein Coding	37	GC04P070430	0.1
1977	RGS8	Regulator Of G Protein Signaling 8	Protein Coding	37	GC01M183190	0.1
1978	RHOD	Ras Homolog Family Member D	Protein Coding	37	GC11P069262	0.1
1979	SLC52A2	Solute Carrier Family 52 Member 2	Protein Coding	37	GC08P144333	0.1
1980	KCTD13	Potassium Channel Tetramerization Domain Containing 13	Protein Coding	36	GC16M029905	0.1
1981	RAP2C	RAP2C, Member Of RAS Oncogene Family	Protein Coding	36	GC0XM132203	0.1
1982	RACK1	Receptor For Activated C Kinase 1	Protein Coding	36	GC05M181618	0.1
1983	GNL3L	G Protein Nucleolar 3 Like	Protein Coding	35	GC0XP054531	0.1
1984	MUC3A	Mucin 3A, Cell Surface Associated	Protein Coding	35	GC07P100949	0.1
1985	MAPK8IP2	Mitogen-Activated Protein Kinase 8 Interacting Protein 2	Protein Coding	34	GC22P050600	0.1
1986	ARRDC1	Arrestin Domain Containing 1	Protein Coding	33	GC09P137605	0.1
1987	TMC3	Transmembrane Channel Like 3	Protein Coding	32	GC15M081331	0.1
1988	USP17L2	Ubiquitin Specific Peptidase 17 Like Family Member 2	Protein Coding	29	GC08M012545	0.1
1989	RMRP	RNA Component Of Mitochondrial RNA Processing Endoribonuclease	RNA Gene	26	GC09M035655	0.1
1990	RPL36A-HNRNPH2	RPL36A-HNRNPH2 Readthrough	Protein Coding	17	GC0XP101390	0.1
1991	RNU2-1	RNA, U2 Small Nuclear 1	RNA Gene	13	GC17M043233	0.1
